# Supplementary material for: Repeated Exposure to High-THC Cannabis Smoke during Gestation Alters Sex Ratio, Behavior, and Amygdala Gene Expression of Sprague Dawley Rat Offspring
Source: eNeuro. 2023 Nov 27;10(11):ENEURO.0100-23.2023. doi: 10.1523/ENEURO.0100-23.2023 (PMC10687874; doi:10.1523/ENEURO.0100-23.2023)
Supplement: Table 8-1 — DEGs for analyses involving all 40 amygdala samples, 20 female amygdala samples, and 20 male amygdala samples. Download Table 8-1, XLS file. [file enu-eN-NWR-0100-23-s06.xls]

## Sheet: Sheet 1 - DEG_40male_female_sam
Amygdala - Genes - Male and Female Control versus Cannabis treated ( p-value < 0.05 is considered significant)
gene_name	effects	pvalue	fdr
LOC102550762	0.656285	2.95748e-05	0.500436
Tmprss9	-0.471482	0.000135076	0.642404
Lrrc74b	-0.850506	0.000185115	0.642404
Fcrl2	1.87485	0.000255975	0.642404
Adgrl4	0.385762	0.000293024	0.642404
Trim30	0.610875	0.000346089	0.642404
LOC103693817	0.324404	0.000367817	0.642404
LOC102549344	-0.944419	0.000464644	0.642404
Gpr160	0.557559	0.000476677	0.642404
Derl2	0.212037	0.000551465	0.642404
LOC108348136	0.674618	0.000630388	0.642404
Trappc12	-0.226482	0.000660045	0.642404
LOC108353152	0.756712	0.00069159	0.642404
Kncn	-0.495586	0.000710252	0.642404
Rbm19	-0.222335	0.000822855	0.642404
Slc15a1	-0.819642	0.000873978	0.642404
Gprin2	-0.345497	0.000945464	0.642404
Ap4m1	-0.24553	0.00116029	0.642404
Xlr4a	0.79215	0.00122562	0.642404
LOC302022	-0.363411	0.00133184	0.642404
Cahm	0.474502	0.0013369	0.642404
Prim2	0.244621	0.00142816	0.642404
LOC108348192	0.467662	0.00146617	0.642404
Tm6sf2	-0.493826	0.0015214	0.642404
Stk3	0.244662	0.00191114	0.642404
LOC102549694	-0.546068	0.00200257	0.642404
Wdr4	-0.282393	0.00203153	0.642404
Vrk2	0.354165	0.00210658	0.642404
Atg5	-0.135726	0.00219607	0.642404
Ccdc77	0.924372	0.00223466	0.642404
Pcdhga4	-0.361446	0.00228807	0.642404
LOC679087	0.40752	0.00235434	0.642404
Nanos1	-0.206546	0.00236061	0.642404
LOC102554280	0.736573	0.0024417	0.642404
Irak3	0.320532	0.00259958	0.642404
LOC108351685	0.656719	0.00260122	0.642404
Enpp6	0.376527	0.00266348	0.642404
LOC102552303	0.218254	0.00267776	0.642404
Pi4ka	-0.195209	0.00280082	0.642404
Smim8	0.215885	0.00282857	0.642404
Gpr150	-0.297025	0.00300422	0.642404
LOC102549619	1.05427	0.00304128	0.642404
Clec12a	0.878507	0.0030775	0.642404
LOC686030	0.64945	0.00322415	0.642404
Myom1	0.428357	0.0035528	0.642404
Dhrs4	0.194198	0.00356915	0.642404
LOC100909864	-0.900694	0.00358877	0.642404
Naxd	-0.145598	0.00381397	0.642404
Sh3d19	0.148266	0.00389209	0.642404
Plgrkt	0.233728	0.00389809	0.642404
LOC108350772	0.75141	0.00410289	0.642404
LOC108352526	0.464297	0.0041168	0.642404
Plekha7	-0.538729	0.0041492	0.642404
Pik3c2b	-0.373817	0.00430894	0.642404
Sh3gl1	-0.119022	0.00433569	0.642404
LOC100911959	-0.670695	0.00440886	0.642404
Nlrp1a	0.445418	0.00441461	0.642404
Tmem81	-0.421885	0.00444392	0.642404
Sepp1	0.25473	0.00463447	0.642404
LOC102553126	0.485389	0.00464972	0.642404
LOC103690112	-0.454682	0.00466957	0.642404
Ssmem1	-0.37191	0.00467479	0.642404
Ptp4a1	-0.330175	0.00473165	0.642404
Sp9	-0.45779	0.00481249	0.642404
Ttc27	-0.19582	0.00504989	0.642404
Wbscr17	-0.211581	0.00506088	0.642404
Adi1	0.372023	0.00506286	0.642404
Otof	-0.303942	0.00515002	0.642404
LOC103692951	0.379851	0.00515531	0.642404
F3	0.320384	0.00520076	0.642404
LOC100912473	0.256688	0.00521934	0.642404
Dscc1	0.451461	0.00527739	0.642404
Zfp167	0.211759	0.00530425	0.642404
Cacng4	-0.250227	0.00535016	0.642404
Elk3	0.316754	0.00541284	0.642404
Ubald2	0.172442	0.00546499	0.642404
LOC102555382	-0.554547	0.00552638	0.642404
LOC682708	-1.26394	0.00563654	0.642404
Gart	-0.18434	0.00564227	0.642404
Yy1	-0.154995	0.00565564	0.642404
Nlrc4	0.432173	0.0057722	0.642404
LOC102554987	-0.633703	0.00588675	0.642404
Zfp706	-0.147895	0.00593465	0.642404
Irf8	0.225166	0.00593746	0.642404
Hibadh	0.17601	0.0061219	0.642404
LOC100911360	0.426885	0.00618476	0.642404
Rabl6	-0.0797731	0.00620492	0.642404
LOC100909582	-1.09893	0.00626174	0.642404
Rab27a	0.315695	0.00627423	0.642404
Ntf3	0.356625	0.00628769	0.642404
Usp5	-0.263034	0.00631691	0.642404
Fgfbp3	0.330201	0.00631787	0.642404
LOC100361898	-0.421785	0.00632451	0.642404
Nlrp3	0.31263	0.00636292	0.642404
Enpp1	0.265922	0.00637555	0.642404
Ewsr1	0.270819	0.00637971	0.642404
Edn1	0.496571	0.00643415	0.642404
Cyr61	1.10305	0.00644016	0.642404
Dpysl5	-0.328793	0.00649098	0.642404
Peli1	-0.130241	0.00654304	0.642404
Ero1b	0.216763	0.0065515	0.642404
Gbp2	0.505133	0.00666247	0.642404
Ntn1	-0.374164	0.00667402	0.642404
Mgat5	-0.350816	0.0067102	0.642404
Sav1	0.217054	0.00671965	0.642404
Arhgdib	0.306988	0.00673431	0.642404
Zc3hav1	0.285259	0.00699324	0.642404
LOC102547637	-0.370328	0.00702345	0.642404
Aldh7a1	0.158459	0.00706893	0.642404
LOC102552709	0.332662	0.00716242	0.642404
Gsap	0.438085	0.00717153	0.642404
Zfp36	0.473268	0.0071809	0.642404
LOC100910478	0.298292	0.00730109	0.642404
Mir132	-0.740934	0.00735946	0.642404
Coq6	-0.232563	0.00740567	0.642404
LOC102551586	0.516777	0.00741745	0.642404
Pcdhb9	-0.256762	0.00742055	0.642404
Hacd1	0.261962	0.00752011	0.642404
Tnnt3	0.570362	0.00755123	0.642404
Zfp90	0.181701	0.00761997	0.642404
Usp40	0.276848	0.00769242	0.642404
Ms4a6a	0.405015	0.00774311	0.642404
Islr2	-0.307928	0.00775431	0.642404
LOC102549910	0.331758	0.00779479	0.642404
Cfap69	0.250443	0.00779557	0.642404
RGD1565059	0.227803	0.007844	0.642404
Lcp2	0.317047	0.00795249	0.642404
LOC102549404	-0.415842	0.00795777	0.642404
Klhdc4	-0.385108	0.00800538	0.642404
LOC688340	-1.32566	0.00829695	0.642404
LOC100912262	-0.619286	0.00830562	0.642404
Znf660	0.269309	0.0084099	0.642404
Bbs9	-0.161527	0.00845115	0.642404
Eno4	-0.348748	0.00852704	0.642404
LOC102552958	-0.449196	0.00860854	0.642404
Dennd1b	0.174829	0.00864779	0.642404
Zbtb3	-0.255271	0.00867505	0.642404
Rec114	-0.840353	0.00867889	0.642404
LOC100910973	0.495903	0.0086808	0.642404
LOC100910106	0.601606	0.00868287	0.642404
LOC103693699	-0.682408	0.00871855	0.642404
LOC100911986	0.377007	0.00889363	0.642404
Brinp2	-0.205914	0.00894828	0.642404
LOC102551403	-0.347408	0.00898155	0.642404
Olr1	0.553373	0.00904461	0.642404
Pwp2	-0.221537	0.00908005	0.642404
Rps19bp1	-0.188104	0.00910647	0.642404
Acr	0.366494	0.00913603	0.642404
Rnf212	0.598541	0.00926708	0.642404
Slc14a1	0.176578	0.00960749	0.642404
Dnaaf3	-0.268963	0.00962235	0.642404
Clic2	0.612128	0.00966343	0.642404
Cd68	0.488063	0.00968929	0.642404
Pcdh8	-0.202606	0.00974717	0.642404
Mycl	-0.185254	0.00978585	0.642404
LOC102548210	0.382291	0.00979889	0.642404
C3	0.477552	0.00982321	0.642404
LOC102547511	0.469191	0.00983683	0.642404
Churc1	0.213576	0.00988108	0.642404
LOC103693031	0.466273	0.00997993	0.642404
LOC100359937	-0.29898	0.0102898	0.642404
LOC102555754	0.594914	0.0103802	0.642404
Cntnap4	-0.204843	0.0103854	0.642404
Blmh	-0.12533	0.010408	0.642404
LOC103689968	-0.307954	0.0105907	0.642404
LOC103694470	-0.388498	0.0106107	0.642404
Hpcal4	-0.130477	0.0106168	0.642404
Arsi	-0.495064	0.0107038	0.642404
Pdcl3	0.170453	0.0107044	0.642404
Pros1	0.402853	0.0107739	0.642404
Fli1	0.327694	0.0108287	0.642404
Chaf1a	-0.13957	0.0108436	0.642404
LOC102554323	-0.333133	0.0108961	0.642404
LOC102547094	0.373173	0.01092	0.642404
Oprl1	-0.228921	0.0109468	0.642404
Tmem154	0.375686	0.0109539	0.642404
Lsp1	0.437643	0.011004	0.642404
LOC108351520	0.579031	0.0110377	0.642404
LOC102550090	0.599425	0.011083	0.642404
Mthfd1l	-0.265497	0.0110991	0.642404
Kbtbd11	-0.206941	0.0111485	0.642404
Fgd3	-0.219101	0.0112496	0.642404
Dnase1l1	0.202338	0.0112598	0.642404
LOC102554372	0.370772	0.0112936	0.642404
Mir22	-0.499183	0.0113173	0.642404
LOC102550950	0.426998	0.0113789	0.642404
Cdca7l	0.25783	0.0113845	0.642404
LOC102556224	0.188654	0.0114332	0.642404
Cbx4	-0.209137	0.0114397	0.642404
Parp9	0.295125	0.0115297	0.642404
Tbc1d12	-0.729876	0.0115492	0.642404
Slco1a2	0.304745	0.0116295	0.642404
LOC100910795	0.424208	0.0116974	0.642404
RGD1309676	0.147636	0.0117019	0.642404
Syn2	-0.209656	0.0117912	0.642404
LOC103691564	-0.378066	0.0118261	0.642404
Ndrg2	0.147014	0.0118332	0.642404
Rbm14	-0.166518	0.0118379	0.642404
LOC108350136	-0.767796	0.0118517	0.642404
Xpnpep3	-0.190466	0.0118741	0.642404
Uspl1	-0.168421	0.0118846	0.642404
RGD1306954	-0.161812	0.0119619	0.642404
LOC102556061	0.365926	0.0120205	0.642404
LOC102549737	0.555357	0.0120466	0.642404
Mir3546	-0.644505	0.0120726	0.642404
Pank4	-0.241403	0.0121597	0.642404
LOC102550291	0.196906	0.0122597	0.642404
LOC100911485	-0.407451	0.0123303	0.642404
Serpina1	0.416095	0.0124651	0.642404
Nfe2l2	0.189875	0.0124999	0.642404
RGD1562465	0.49095	0.0125698	0.642404
Adgrf5	0.250393	0.012625	0.642404
Tmbim4	0.16266	0.0126659	0.642404
Hacd4	0.486268	0.0126773	0.642404
Dclk3	-0.175204	0.0126775	0.642404
Ago4	0.176888	0.0128509	0.642404
Mir219-2	-0.740006	0.012914	0.642404
Dync1i1	-0.162178	0.013078	0.642404
LOC102546889	-0.698603	0.0131408	0.642404
Lman2l	-0.281495	0.0131435	0.642404
Ano5	0.423151	0.0131607	0.642404
LOC102551694	-0.57488	0.0132236	0.642404
Kcng3	-0.416845	0.0132701	0.642404
Wbp1	-0.730029	0.0133447	0.642404
Pnmal2	-0.20617	0.0133598	0.642404
Gpc6	0.168537	0.0134077	0.642404
Chchd5	0.150429	0.01341	0.642404
Dnph1	-0.306327	0.0134734	0.642404
LOC108351052	0.472555	0.0135107	0.642404
Hsh2d	0.669669	0.0136548	0.642404
Anxa3	0.174906	0.0136635	0.642404
LOC103690073	-0.493883	0.0136961	0.642404
Pcnx4	-0.227476	0.0137123	0.642404
Podxl	0.185442	0.013745	0.642404
Dlx6	-0.229785	0.0137575	0.642404
Rims3	-0.313753	0.0139334	0.642404
Vps4b	0.290278	0.0139387	0.642404
Gle1	-0.155658	0.0140004	0.642404
Cbx2	-0.282575	0.0140135	0.642404
Rb1	0.181087	0.0140428	0.642404
Dazap2	0.16142	0.0140698	0.642404
Sectm1a	0.437694	0.0141602	0.642404
Cdca8	0.41781	0.0143478	0.642404
Aadat	0.254975	0.0143619	0.642404
Slc20a1	0.107937	0.0143896	0.642404
Lsr	0.337286	0.0144868	0.642404
Vps18	-0.134208	0.0145065	0.642404
LOC103694212	0.49448	0.0145374	0.642404
Trappc9	-0.242041	0.0146463	0.642404
Pou3f3	0.143435	0.0146669	0.642404
Ccnt1	-0.619317	0.0147265	0.642404
LOC102555825	-0.283387	0.0147947	0.642404
Ercc6l2	0.144823	0.0148529	0.642404
Bnip2	0.16528	0.0149791	0.642404
LOC102557111	-0.478807	0.0149825	0.642404
LOC100909907	0.372805	0.0151867	0.642404
LOC102557424	1.02549	0.0152154	0.642404
Gpcpd1	0.132854	0.0152191	0.642404
LOC100910970	0.214388	0.0152207	0.642404
Padi3	-0.593529	0.0152519	0.642404
Acer2	0.288102	0.0152974	0.642404
D2hgdh	-0.172988	0.0153436	0.642404
Chchd4	-0.280908	0.0153453	0.642404
LOC108349216	-0.452967	0.0153509	0.642404
Fmo5	0.48896	0.0154331	0.642404
Tmem243	0.216688	0.0154675	0.642404
LOC100910088	-0.167646	0.0155142	0.642404
Utp6	0.100529	0.0155982	0.642404
Olfml1	0.167816	0.0156236	0.642404
Dnaaf1	-0.719947	0.0156909	0.642404
Prcp	0.197416	0.015698	0.642404
LOC102555954	0.303157	0.0157611	0.642404
Tmem161b	0.216808	0.0157631	0.642404
Ets1	0.197972	0.0158215	0.642404
Slc39a11	-0.202202	0.0159058	0.642404
Doc2g	0.224499	0.0159069	0.642404
Oprd1	-0.548621	0.0159088	0.642404
Map2k1	-0.149821	0.0159353	0.642404
Sox7	0.380782	0.0159997	0.642404
LOC108349455	0.297975	0.0160685	0.642404
Pus7	0.228765	0.0161506	0.642404
Ehhadh	0.209746	0.0162035	0.642404
Pafah1b3	-0.250444	0.0163178	0.642404
Polg2	0.306372	0.0163502	0.642404
LOC103693768	-0.37005	0.0164092	0.642404
Dlx2	-0.236902	0.0164465	0.642404
Pdyn	-0.254844	0.0164893	0.642404
Hfe	0.576188	0.0165529	0.642404
Casp1	0.428597	0.0165761	0.642404
Umodl1	-0.428806	0.0166578	0.642404
LOC108352158	1.03955	0.0166744	0.642404
Runx1	0.285786	0.0166853	0.642404
LOC102548352	-0.786585	0.0167643	0.642404
Tlr13	0.223746	0.0168177	0.642404
MGC116121	-0.219796	0.0168273	0.642404
B2m	0.247507	0.016843	0.642404
F2r	-0.188917	0.0168551	0.642404
Layn	0.291114	0.0169151	0.642404
Tmem158	-0.494079	0.0169311	0.642404
RGD1563222	0.644516	0.0169319	0.642404
Nhlrc1	-0.322322	0.0170483	0.642404
LOC108350844	0.2736	0.0170527	0.642404
Gatb	-0.199884	0.017091	0.642404
Zc3h7a	0.169483	0.017102	0.642404
LOC108348989	0.352914	0.0171903	0.642404
Tbcel	0.120951	0.0172132	0.642404
Ttll1	-0.147632	0.0172986	0.642404
Ddx23	-0.0888748	0.0173041	0.642404
Itga6	0.155189	0.0173067	0.642404
Morn1	-0.176549	0.0174145	0.642404
Dpysl4	-0.136798	0.01749	0.642404
LOC108349666	-0.478333	0.0175214	0.642404
Zkscan4	0.189586	0.0175327	0.642404
LOC100909777	-0.537337	0.0175365	0.642404
Tnnc2	0.338584	0.0175879	0.642404
Trim21	0.272341	0.017628	0.642404
Prom1	0.186922	0.0177338	0.642404
Ascl2	0.339858	0.0178165	0.642404
Tek	0.239162	0.0178474	0.642404
Phf13	-0.215034	0.0178543	0.642404
Spn	0.507308	0.0178572	0.642404
Btg2	0.315286	0.0180282	0.642404
Kif26b	-0.331026	0.0180309	0.642404
Nat2	0.302914	0.0180384	0.642404
LOC108352689	0.261453	0.0180642	0.642404
Mir377	-0.611363	0.0181219	0.642404
Astn2	-0.179184	0.0181232	0.642404
LOC102547257	-0.477533	0.0181391	0.642404
LOC501346	0.736165	0.0181552	0.642404
Mcm3ap	-0.189867	0.0182488	0.642404
Sybu	-0.0991758	0.0182542	0.642404
Ostf1	0.281956	0.0183341	0.642404
Hagh	-0.102858	0.018342	0.642404
Hace1	-0.143991	0.0183642	0.642404
LOC102553088	-0.383927	0.0184822	0.642404
Pign	0.263973	0.0185306	0.642404
Tdp2	0.175731	0.018535	0.642404
Parp3	0.256108	0.0186205	0.642404
Nup93	-0.21879	0.0187007	0.642404
LOC690276	-0.656344	0.0187171	0.642404
Endog	-0.457059	0.0187646	0.642404
LOC102549893	-0.370362	0.0187986	0.642404
Plekhf2	0.164041	0.0188388	0.642404
LOC108349548	0.380258	0.0189432	0.642404
Fam76b	0.314777	0.0189781	0.642404
Htra4	0.231977	0.0190233	0.642404
LOC103692220	0.234973	0.0190887	0.642404
Hey1	-0.197436	0.0190953	0.642404
Etv6	0.177171	0.0191286	0.642404
Dgcr2	-0.388814	0.0191352	0.642404
Mir343	-0.808716	0.0191693	0.642404
Crls1	0.23768	0.0191989	0.642404
Gata2	0.34443	0.0192293	0.642404
LOC103690090	-0.335388	0.0193748	0.642404
LOC102556259	-0.193128	0.0193771	0.642404
Fuk	-0.295909	0.0193774	0.642404
Arhgap30	0.318677	0.0193973	0.642404
RGD1565622	0.374623	0.0194132	0.642404
Sft2d3	0.232283	0.0194766	0.642404
Spock1	-0.198283	0.0195255	0.642404
Cd48	0.23558	0.0195663	0.642404
Fh	-0.094167	0.019689	0.642404
Zfp532	-0.116441	0.0197	0.642404
Sclt1	0.167047	0.019716	0.642404
RGD1310507	0.393123	0.0197826	0.642404
LOC100912293	-0.390162	0.0197828	0.642404
Slc35a2	-0.239757	0.019785	0.642404
Pno1	-0.14277	0.0198287	0.642404
Irgm	0.279629	0.0198697	0.642404
Hist2h2be	0.220923	0.0198852	0.642404
LOC360919	0.469568	0.0199981	0.642404
Cyyr1	0.258921	0.0199981	0.642404
Sec23ip	-0.14722	0.0200392	0.642404
Pop1	-0.166691	0.020065	0.642404
Nell1	-0.259276	0.0200977	0.642404
Zfp952	-0.213596	0.0201113	0.642404
LOC100909512	0.252263	0.0201299	0.642404
Flvcr2	0.247656	0.0201673	0.642404
Clstn3	-0.27503	0.0202066	0.642404
Magee1	-0.174486	0.0202747	0.642404
RGD1562218	0.0853847	0.0202834	0.642404
LOC102546845	-0.762416	0.0202915	0.642404
LOC103691999	0.270049	0.0203271	0.642404
Plek2	-0.591198	0.0204116	0.642404
Gpn2	-0.176261	0.0204898	0.642404
Msx2	0.384896	0.0205229	0.642404
Mecom	0.278732	0.0205411	0.642404
Syndig1	-0.250372	0.0205717	0.642404
Rad54l2	-0.16491	0.0206109	0.642404
LOC108352579	0.396792	0.0207945	0.642404
LOC108348117	-0.516774	0.020871	0.642404
Lrrc25	0.688518	0.02099	0.642404
Cacng8	-0.244159	0.0209939	0.642404
LOC108349602	-0.460403	0.021089	0.642404
LOC108348764	0.419542	0.021109	0.642404
St3gal6	0.34799	0.0211581	0.642404
LOC684557	0.272451	0.0211886	0.642404
Pabpc5	0.416284	0.021205	0.642404
Hpse	0.233781	0.0212111	0.642404
Axdnd1	0.536853	0.0212439	0.642404
LOC100911734	-0.335998	0.021302	0.642404
LOC102550774	0.628928	0.0213104	0.642404
Tle4	-0.154022	0.0213246	0.642404
Snd1	-0.141475	0.0213286	0.642404
Rab20	0.360544	0.0213446	0.642404
LOC108352168	0.406345	0.0213722	0.642404
Rfc3	-0.225779	0.0214472	0.642404
Glt8d2	-0.314721	0.0214533	0.642404
Tmod3	0.274749	0.0214952	0.642404
Bche	0.374897	0.0215125	0.642404
LOC102546740	-0.392608	0.0215327	0.642404
Fzd9	-0.278379	0.0215485	0.642404
Emp2	0.326135	0.0215618	0.642404
RGD1563578	-1.16452	0.0215806	0.642404
Cysltr2	0.304614	0.0215948	0.642404
LOC367191	-0.121671	0.0217027	0.642404
LOC102556358	0.271656	0.0217311	0.642404
Nefl	-0.193461	0.0217832	0.642404
Tdg	0.118815	0.0217949	0.642404
Atp11c	0.28031	0.0218058	0.642404
Xrcc4	0.158707	0.0218473	0.642404
Rps23	-0.268757	0.0219347	0.642404
LOC685067	0.351751	0.0220865	0.642404
Maged2	-0.162205	0.0222348	0.642404
Tm7sf3	-0.145378	0.0222709	0.642404
Eif2b2	-0.13962	0.0222952	0.642404
Jrk	-0.144878	0.0223808	0.642404
Erg	0.264072	0.0225275	0.642404
Irs2	-0.19186	0.0225501	0.642404
Cutc	0.21165	0.022756	0.642404
Ccdc58	0.254012	0.0227571	0.642404
Ptprf	-0.215806	0.0228696	0.642404
Dyrk2	0.164953	0.0229014	0.642404
Dhcr24	-0.21127	0.022934	0.642404
LOC103692066	0.197632	0.0229503	0.642404
LOC103691247	-0.373384	0.0230435	0.642404
Zfp192	0.215633	0.0230646	0.642404
LOC100911832	-0.122035	0.0230912	0.642404
Atp10d	0.240043	0.0231541	0.642404
LOC108353194	-0.961871	0.0232633	0.642404
Zcchc8	0.149217	0.0232961	0.642404
Sv2c	-0.252828	0.0233255	0.642404
Ddx24	-0.0882196	0.0233466	0.642404
Dusp1	0.324636	0.0234073	0.642404
Cyp39a1	-0.531652	0.0234523	0.642404
LOC100360601	0.737943	0.0234573	0.642404
Slc17a4	-0.788768	0.0234833	0.642404
Vps37c_1	-0.533482	0.0235079	0.642404
Shisa8	-0.678189	0.0236393	0.642404
Sergef	-0.192376	0.0236776	0.642404
LOC102553278	0.301075	0.0237135	0.642404
LOC690871	-0.170679	0.0237153	0.642404
Ptprn2	-0.169347	0.0237507	0.642404
Tm9sf4	-0.100133	0.0238304	0.642404
Cdk18	-0.140939	0.0238416	0.642404
LOC102548532	0.298712	0.0238948	0.642404
Bmx	0.807158	0.0239064	0.642404
Spin1	-0.248937	0.0239349	0.642404
Tmem255a	-0.28233	0.0239826	0.642404
Ankrd13a	0.148348	0.0240651	0.642404
Tubb2a	-0.244915	0.0241629	0.642404
Mlkl	0.452472	0.0241646	0.642404
Ankh	-0.116792	0.0241755	0.642404
LOC102555672	0.271985	0.0242414	0.642404
Rras	0.22482	0.0242875	0.642404
Tsen34l1	-1.00961	0.0244537	0.642404
Rilp	0.287816	0.0245268	0.642404
Apool	0.35984	0.0246296	0.642404
Synm	0.192989	0.024696	0.642404
Havcr2	0.243547	0.0247063	0.642404
Wfs1	-0.247513	0.024735	0.642404
Pla2g4a	0.31376	0.0247778	0.642404
LOC108352944	0.764048	0.0248084	0.642404
LOC689574	0.204628	0.0248451	0.642404
Tnks2	-0.401318	0.0248813	0.642404
Cd276	0.185851	0.024926	0.642404
LOC102551433	-0.793398	0.0249313	0.642404
Gna11	-0.237142	0.0249326	0.642404
LOC102554161	0.433069	0.0249856	0.642404
Slc7a1	0.0963813	0.0249933	0.642404
C7	0.627898	0.0250255	0.642404
Fbxo21	-0.210736	0.0251527	0.642404
LOC108350056	0.546158	0.0252483	0.642404
LOC100909476	0.192636	0.0252576	0.642404
RGD1559731	0.270304	0.0252749	0.642404
Vps11	-0.174171	0.0253059	0.642404
LOC102548692	0.333744	0.0254494	0.642404
Zfp868	0.178	0.0254737	0.642404
LOC108348402	0.352557	0.0255166	0.642404
Thop1	-0.250414	0.0255701	0.642404
Stx7	-0.207953	0.0257191	0.642404
Evc2	0.290944	0.0257348	0.642404
Cldn23	-0.599772	0.0257357	0.642404
Fto	-0.141301	0.0258486	0.642404
Chrnb2	-0.279353	0.0258713	0.642404
Kcnh5	-0.531865	0.0259899	0.642404
Cast	0.207293	0.0260198	0.642404
LOC103690067	-0.360918	0.0260385	0.642404
Lnx1	-0.111397	0.0260456	0.642404
Mrpl10	-0.133817	0.0262156	0.642404
Cd302	0.24725	0.0263316	0.642404
Alpk1	0.183967	0.0263355	0.642404
Tcam1	0.401494	0.0263428	0.642404
Tecpr2	-0.161361	0.026475	0.642404
Ugt1a7c	0.214946	0.0265323	0.642404
Itgb1	0.192987	0.0266055	0.642404
Smim10l1	-0.463129	0.0266307	0.642404
Galnt16	-0.210866	0.0266514	0.642404
LOC102555043	0.357981	0.0267304	0.642404
Ipo4	-0.176763	0.0267657	0.642404
LOC102547897	-0.223434	0.0267984	0.642404
Atp7a	0.203256	0.026838	0.642404
Wscd2	-0.178375	0.0269697	0.642404
Fzd8	0.369885	0.0270285	0.642404
Ica1l	0.14686	0.0270702	0.642404
Rnf19b	-0.117307	0.0271764	0.642404
LOC100362965	-0.167706	0.0272051	0.642404
Smpdl3a	0.181451	0.0272137	0.642404
Coro2a	-0.137837	0.0272476	0.642404
Spata5l1	-0.20259	0.0273725	0.642404
Tmem63c	-0.14794	0.027536	0.642404
Cflar	0.166334	0.0276301	0.642404
Rasd1	-0.166753	0.0276542	0.642404
Klhl22	-0.210799	0.0276605	0.642404
Sez6	-0.216055	0.0276639	0.642404
Adcy3	-0.211111	0.0276708	0.642404
Fam29a	0.246779	0.0276824	0.642404
Fem1a	-0.23777	0.027713	0.642404
Jam2	0.184469	0.0280408	0.642404
Mir935	-0.738476	0.0280506	0.642404
Camlg	-0.113884	0.0280538	0.642404
RGD1564125	0.294875	0.0280758	0.642404
C2cd3	-0.195378	0.028119	0.642404
Pgm2	0.131914	0.028263	0.642404
Epb41l2	0.141534	0.0282683	0.642404
Lrig3	0.23256	0.0283578	0.642404
LOC102554038	0.265563	0.0283734	0.642404
Ctso	0.197075	0.0285326	0.642404
Sh3kbp1	0.121026	0.0286294	0.642404
Syt13	-0.252573	0.0286909	0.642404
LOC102551484	-0.480391	0.0289024	0.642404
Cyp7b1	0.210312	0.0289465	0.642404
Tprn	-0.235644	0.0289813	0.642404
Wrnip1	-0.136453	0.0289882	0.642404
Lrrfip2	0.1205	0.0290699	0.642404
LOC102550954	0.304743	0.0290769	0.642404
Tubgcp6	-0.183453	0.0291726	0.642404
Grid1	-0.225686	0.0291772	0.642404
Polr1a	-0.123493	0.0292519	0.642404
Aar2	-0.263349	0.0293207	0.642404
Ptchd1	-0.319727	0.0293506	0.642404
LOC102555783	0.397083	0.0294219	0.642404
Dsg2	0.369696	0.0296925	0.642404
LOC108350550	-0.400968	0.0297023	0.642404
Rangap1	-0.175067	0.0297488	0.642404
Cars2	-0.172154	0.0297758	0.642404
Zfp689	-0.214505	0.029805	0.642404
Zbed5	-0.372581	0.0298456	0.642404
Efcab7	0.313543	0.0298603	0.642404
Sp140	0.369634	0.0298636	0.642404
LOC103694866	-0.373247	0.0298993	0.642404
Tmem120b	-0.207475	0.0300395	0.642404
Akr1e2	0.135449	0.0300637	0.642404
Gadd45a	0.281424	0.0300718	0.642404
Gpd1l	-0.25914	0.0300839	0.642404
LOC100912483	-0.220402	0.0300865	0.642404
Ly6l	-0.622238	0.0301551	0.642404
Crispld1	0.355272	0.0301824	0.642404
LOC100362980	0.231694	0.0302707	0.642404
Hsd17b13	0.310831	0.0303872	0.642404
Gimap8	0.297516	0.0305099	0.642404
Nudt10	-0.299109	0.030522	0.642404
Mphosph6	0.2885	0.0306073	0.642404
Smg8	-0.126496	0.030722	0.642404
LOC100910596	-0.218125	0.030862	0.642404
Nhlrc2	0.13526	0.0308719	0.642404
LOC100911233	-0.39982	0.0309818	0.642404
Wdr82	-0.0886453	0.0309969	0.642404
Cog6	-0.10446	0.0310006	0.642404
Gtpbp8	0.300415	0.0310534	0.642404
Hectd3	-0.133643	0.0310562	0.642404
Stk38	0.13101	0.0310681	0.642404
Dcbld1	0.137309	0.0310718	0.642404
Tnfrsf4	-0.439836	0.0311373	0.642404
Msrb3	0.225638	0.031174	0.642404
Tmem132c	-0.176678	0.0311759	0.642404
Myocd	0.442515	0.0311967	0.642404
Chn2	-0.149655	0.0311999	0.642404
LOC102554066	-0.37159	0.0312132	0.642404
Ptprb	0.179719	0.031267	0.642404
LOC100362572	-0.390068	0.0313119	0.642404
Vamp3	0.218079	0.0313416	0.642404
LOC679881	-0.254025	0.0314058	0.642404
Lhfpl4	-0.341886	0.0314087	0.642404
LOC100911990	0.288892	0.031415	0.642404
Prmt2	-0.104902	0.0314322	0.642404
Dnajc16	-0.207704	0.0314491	0.642404
Fbxo10	-0.151155	0.0315178	0.642404
LOC308990	0.414987	0.0315696	0.642404
Ss18l1	-0.253223	0.0315987	0.642404
LOC102546421	0.274016	0.0316314	0.642404
Chid1	-0.634472	0.0316459	0.642404
Wfdc2	-0.237868	0.0316956	0.642404
Yjefn3	-0.298601	0.0317176	0.642404
Zc3h8	0.188468	0.0317852	0.642404
LOC102555808	-0.450015	0.0317925	0.642404
RGD1560958	0.486525	0.0318147	0.642404
Cckar	-0.699826	0.0318322	0.642404
Ppp2r5d	-0.111311	0.0318425	0.642404
Slc7a4	-0.205083	0.0318436	0.642404
Rspry1	-0.137714	0.0318937	0.642404
Ptbp3	0.273829	0.0319601	0.642404
Rab44	-0.668688	0.0320074	0.642404
Mybph	0.468903	0.0320134	0.642404
Fcgr2b	0.340627	0.0320277	0.642404
Cep44	0.171505	0.0320586	0.642404
Asun	0.248533	0.0321077	0.642404
LOC501266	-0.152385	0.0321148	0.642404
LOC100910558	0.197697	0.0321386	0.642404
Cnot11	-0.147145	0.0321528	0.642404
Arx	-0.210742	0.0321806	0.642404
Itm2a	0.234983	0.0321975	0.642404
Mfap3	-0.18423	0.0322517	0.642404
Rbms1	0.264789	0.0322603	0.642404
Pard6a	-0.259382	0.032471	0.642404
Ppp1r35	-0.61411	0.0325124	0.642404
LOC102554363	0.564304	0.0325591	0.642404
Pus1	-0.169971	0.0326153	0.642404
LOC691546	-0.867423	0.0326344	0.642404
Kcnn3	-0.207534	0.0326447	0.642404
Gak	-0.0977746	0.032719	0.642404
Mest	-0.206895	0.0327581	0.642404
Bace1	-0.314965	0.0329	0.642404
LOC100363500	-0.282773	0.0329954	0.642404
Hdhd3	-0.25684	0.0330241	0.642404
Gbp5	0.333088	0.033073	0.642404
Emc6	-0.202425	0.0330753	0.642404
LOC691135	-0.157242	0.0331398	0.642404
Ngb	-0.321934	0.0331481	0.642404
Hapln3	0.279918	0.0331705	0.642404
Cd55	0.288821	0.0331857	0.642404
Igf1	0.40463	0.0332182	0.642404
Tlr7	0.283947	0.0332222	0.642404
LOC103693777	-0.210074	0.033226	0.642404
Pla2g12a	-0.149604	0.0334778	0.642404
Lingo3	-0.340168	0.0334983	0.642404
Zfyve26	-0.183829	0.0335013	0.642404
LOC100911699	-0.307903	0.0336137	0.642404
Slc39a8	0.318154	0.0336564	0.642404
Adora2b	0.322351	0.0336678	0.642404
Zswim4	-0.23414	0.0338097	0.642404
Zfp709	0.176793	0.0338698	0.642404
LOC100910831	-0.356844	0.0339033	0.642404
Zfx	0.159082	0.0339202	0.642404
LOC108350216	-0.387964	0.0339501	0.642404
Rcor3	-0.204033	0.0339516	0.642404
Srcin1	-0.237692	0.0339669	0.642404
Slit1	-0.272676	0.0340242	0.642404
Hrh2	-0.223324	0.0340521	0.642404
Med27	-0.184235	0.0340954	0.642404
RGD1563056	0.314794	0.0341301	0.642404
Rrp7a	-0.0956466	0.0342201	0.642404
Lonp2	-0.103234	0.0342244	0.642404
Myo6	0.140014	0.0342275	0.642404
Zbtb45	-0.221785	0.0342291	0.642404
Vcam1	0.303173	0.0342378	0.642404
Ubxn10	-0.269849	0.034244	0.642404
Tm7sf2	-0.310571	0.0342794	0.642404
Asap2	0.180332	0.034294	0.642404
Mlycd	-0.222634	0.0343343	0.642404
Tmem132a	-0.300331	0.034388	0.642404
Fpgt	-0.13752	0.0343923	0.642404
Endov	-0.234913	0.0345071	0.642404
Asb1	-0.176865	0.0345747	0.642404
Slco1c1	0.158771	0.0345968	0.642404
Vat1l	-0.146931	0.0346299	0.642404
Smim15	0.221509	0.0346667	0.642404
Slc35e1	-0.104685	0.0346986	0.642404
Tsn	-0.218801	0.034781	0.642404
LOC108348412	0.533704	0.0347821	0.642404
Pld1	0.152083	0.0347929	0.642404
Zbtb12	0.234107	0.0348144	0.642404
Nhlrc3	0.116436	0.0349391	0.642404
Rcbtb2	0.131139	0.0349422	0.642404
Dusp14	-0.335915	0.0349822	0.642404
Sema4d	-0.239442	0.0351457	0.642404
Wipi2	-0.211119	0.0351606	0.642404
Zfp583	0.264551	0.0351718	0.642404
Fbxl18	-0.418627	0.0352124	0.642404
Ccdc184	-0.147989	0.0352727	0.642404
Ppt1	-0.0986581	0.0353153	0.642404
Sox1	-0.367325	0.0353473	0.642404
Tldc2	0.668132	0.0353728	0.642404
Flcn	-0.13755	0.0353833	0.642404
Lamc1	0.127973	0.0354466	0.642404
LOC499240	-0.688549	0.0354559	0.642404
Tmem44	-0.306556	0.0355284	0.642404
Tnfaip8l2	0.242319	0.0355889	0.642404
Kctd12	0.150311	0.035593	0.642404
Hsd17b11	0.133303	0.0356165	0.642404
Cfh	0.257061	0.0356591	0.642404
Rusc2	-0.146077	0.0356919	0.642404
Alkbh5	-0.146527	0.0357582	0.642404
Rpl17	0.346426	0.0357814	0.642404
Prkar1b	-0.148452	0.03591	0.642404
LOC102552527	0.232029	0.0359661	0.642404
Abcc10	-0.241973	0.0359994	0.642404
Fam63b	0.145878	0.0360033	0.642404
Ercc3	-0.0938748	0.0360331	0.642404
Ahsa2	0.185729	0.0361461	0.642404
Thoc5	-0.103849	0.0361496	0.642404
Etfb	-0.164421	0.0361533	0.642404
Ocln	0.251472	0.0362119	0.642404
LOC103694585	-0.454295	0.0363049	0.642404
Tmem117	0.154296	0.0364138	0.642404
Tspan12	0.269239	0.0364146	0.642404
Fzd10	-0.292971	0.0364269	0.642404
Fut11	-0.332937	0.0364538	0.642404
Spaca9	-0.381785	0.036469	0.642404
Fancc	-0.190516	0.03654	0.642404
LOC102552810	-0.479597	0.0365538	0.642404
Scpep1	0.192054	0.0366207	0.642404
Gna15	-0.286402	0.0366377	0.642404
Tcaim	0.0841778	0.0366698	0.642404
LOC361346	0.213543	0.0366905	0.642404
RGD1562963	0.23044	0.0366974	0.642404
Slc39a9	-0.2037	0.0367027	0.642404
LOC102547853	-0.514944	0.0367323	0.642404
Gucd1	-0.400912	0.0368738	0.642404
Gnpnat1	0.281065	0.0369154	0.642404
Slc41a3	-0.318491	0.03693	0.642404
Mir124-2	-0.532819	0.0369335	0.642404
LOC103691872	0.225057	0.0369573	0.642404
Trim43a	0.568183	0.037	0.642404
LOC691675	0.260336	0.037017	0.642404
Tmed1	-0.217417	0.0371269	0.642404
Tkt	-0.151793	0.0371449	0.642404
Fgf2	-0.315642	0.0371585	0.642404
Dnajc12	-0.186273	0.0371694	0.642404
Oscp1	-0.0925823	0.0372064	0.642404
LOC100910577	0.268653	0.0372172	0.642404
LOC102555374	0.850378	0.0372813	0.642404
Baiap2l1	0.522897	0.0372883	0.642404
Slc35f2	0.199739	0.0373053	0.642404
Cmtr1	-0.10407	0.0373917	0.642404
Sbk1	-0.58339	0.0374779	0.642404
Decr1	0.157243	0.0375311	0.642404
Csgalnact1	0.0935153	0.0375354	0.642404
Cyb561	-0.201013	0.0375658	0.642404
Tmem267	0.228615	0.0376473	0.642404
LOC691290	-0.265564	0.0376857	0.642404
Myh2	-0.29846	0.0376952	0.642404
MGC95208	-0.251505	0.0378	0.642404
C6	0.584345	0.0378649	0.642404
LOC108349595	0.389581	0.0378874	0.642404
Stk32c	-0.158503	0.0380203	0.642404
Pde5a	0.246638	0.0380876	0.642404
Entpd1	-0.395762	0.0381201	0.642404
Pigbos1	0.261853	0.0381243	0.642404
LOC102551220	0.384249	0.0381798	0.642404
Las1l_1	-0.294498	0.0382734	0.642404
Sdpr	0.331647	0.0382975	0.642404
RGD1560394	-0.505889	0.0383023	0.642404
Sugp2	-0.116075	0.0383265	0.642404
Pdlim3	0.279635	0.0383293	0.642404
Sncg	0.818898	0.0383585	0.642404
Sod3	0.22026	0.0383657	0.642404
Flt1	0.130668	0.038377	0.642404
Pex11g	-0.380751	0.0384015	0.642404
Il18	0.36676	0.0384504	0.642404
LOC102547564	-0.478966	0.0384703	0.642404
Cep63	0.151744	0.0384741	0.642404
Lrrc75b	-0.318264	0.0384823	0.642404
RGD1561413	0.312382	0.0385034	0.642404
Spdya	0.226849	0.0385496	0.642404
Wdr6	-0.204571	0.0385841	0.642404
Ifi44l	0.555021	0.0386128	0.642404
Strip1	-0.160931	0.0387122	0.642404
Evi2b	0.336073	0.0387417	0.642404
Gemin2	0.155878	0.0387464	0.642404
Galnt1	0.189808	0.0387876	0.642404
Slamf1	0.524336	0.0388018	0.642404
Hmcn2	-0.388664	0.0388319	0.642404
Ptdss1	-0.141283	0.038838	0.642404
Stam	-0.101027	0.0390101	0.642404
Dip2a	-0.248332	0.039013	0.642404
Nadk2	0.177292	0.0390708	0.642404
Wnk2	-0.177605	0.0390853	0.642404
Narf	-0.0831208	0.0391562	0.642404
Tdrd3	0.241261	0.039207	0.642404
LOC691392	-0.479447	0.0392983	0.642404
Farp2	-0.158852	0.0393089	0.642404
LOC100911356	-0.49694	0.0393281	0.642404
LOC108352368	-0.271955	0.0396036	0.642404
Eif4a3	-0.0968211	0.0396061	0.642404
Tas2r137	0.249584	0.0396301	0.642404
Mbip	0.188654	0.0396423	0.642404
LOC102546951	-0.493633	0.0396932	0.642404
LOC100911572	0.242681	0.0397375	0.642404
Slc46a1	-0.279851	0.0398129	0.642404
Nup210	-0.251462	0.0398279	0.642404
Nipal3	-0.357616	0.0399321	0.642404
Pfkm	-0.12676	0.0399352	0.642404
LOC103690154	0.342484	0.0399408	0.642404
Msl3	0.124115	0.0399754	0.642404
RGD1561277	-0.132075	0.0400002	0.642404
Pigh	0.114474	0.0400736	0.642404
Ggta1	0.208634	0.0400893	0.642404
LOC103694089	0.893611	0.0401224	0.642404
Tnfrsf10b	0.757935	0.0401732	0.642404
Unkl	-0.0893762	0.0401755	0.642404
Dennd3	-0.238802	0.0401823	0.642404
Fasn	-0.241806	0.0402449	0.642404
Klhl40	-0.449559	0.0402656	0.642404
Zfp161	0.116091	0.0403196	0.642404
LOC108349780	-0.15791	0.0403698	0.642404
Mtmr3	-0.139567	0.0403996	0.642404
Pcdh1	-0.275836	0.0404963	0.642404
Mcm10	-0.36333	0.040553	0.642404
Got2	-0.163545	0.0408272	0.642404
Bcr	-0.155661	0.0408828	0.642404
Atp6ap1l	0.253827	0.0408943	0.642404
Cxadr	0.151787	0.0410461	0.642404
Gstt3	0.232339	0.0410516	0.642404
Dnajc25	-0.331604	0.041137	0.642404
Ttk	0.369409	0.041156	0.642404
Abcf3	-0.156364	0.0411689	0.642404
Cdk4	0.141196	0.0412569	0.642404
Fam160a2	-0.198687	0.0413166	0.642404
Sstr2	-0.185042	0.0413295	0.642404
Ptpn22	-0.500088	0.0413579	0.642404
Mrps14	0.122351	0.0413685	0.642404
LOC102548026	0.244864	0.0413929	0.642404
LOC103690141	-0.450575	0.0414628	0.642404
Tsku	-0.318019	0.0415025	0.642404
Slfn2	0.297199	0.0416054	0.642404
Bcl2a1	0.4563	0.041611	0.642404
Thumpd2	0.112204	0.0416239	0.642404
Cmss1	-0.14898	0.0416283	0.642404
Tcof1	-0.110802	0.0416344	0.642404
Cdk10	0.111593	0.0416414	0.642404
Cmbl	0.27604	0.041658	0.642404
Ap1b1	-0.127543	0.0416676	0.642404
RGD1562914	-0.610139	0.0417133	0.642404
Ccdc28b	0.136019	0.0417484	0.642404
Lgals7	-0.460871	0.0417511	0.642404
Ugt1a5	0.223285	0.0417671	0.642404
Usp22	-0.286531	0.0417872	0.642404
Psmg4	-0.180398	0.0418055	0.642404
Sssca1	-0.209191	0.0418901	0.642404
LOC103690351	0.64518	0.0419342	0.642404
ST7	-0.10892	0.0420283	0.642404
Wdr27	-0.156023	0.0420369	0.642404
Ugt1a9	0.22395	0.0420621	0.642404
Anapc2	-0.143847	0.0420961	0.642404
Vps9d1	-0.259602	0.0421131	0.642404
Osbp	-0.114748	0.0421515	0.642404
LOC102556590	0.268548	0.0421665	0.642404
Pid1	-0.215752	0.0422615	0.642404
Surf4	-0.341153	0.0423227	0.642404
Pdlim5	0.112628	0.0423494	0.642404
Sephs1	0.0698909	0.0423693	0.642404
Arl16	-0.159709	0.0424506	0.642404
Slc1a1	-0.191347	0.0425137	0.642404
Slfn5	0.382806	0.0425478	0.642404
Klf3	0.147602	0.0425876	0.642404
Eif2ak2	0.170304	0.0426344	0.642404
Slc2a3	-0.456529	0.0426436	0.642404
LOC103690642	0.55201	0.0426725	0.642404
Lef1	0.194589	0.0427694	0.642404
Mapk8ip2	-0.179865	0.0428738	0.642404
Ppp1r3e	-0.323491	0.042909	0.642404
LOC108348514	0.543416	0.0429139	0.642404
Kin	0.202301	0.0430235	0.642404
LOC102556047	0.473603	0.0430469	0.642404
Ugt1a6	0.216288	0.0430524	0.642404
Naip6	0.516393	0.0430621	0.642404
LOC108348798	0.408094	0.043127	0.642404
Zfp61	0.33121	0.043135	0.642404
Slc15a4	-0.130812	0.0431438	0.642404
Tesc	-0.165976	0.0432189	0.642404
Apol11a	0.605192	0.043249	0.642404
Agbl4	-0.475505	0.0432537	0.642404
Slc5a3	-0.352222	0.0432769	0.642404
Zfp612	0.16593	0.0432903	0.642404
LOC257650	0.121432	0.0433234	0.642404
Fam110b	-0.0995418	0.0433655	0.642404
Rfwd2	0.151343	0.0433763	0.642404
RGD1307554	-0.176411	0.0433874	0.642404
Upf3a	0.263578	0.0434629	0.642404
Ccdc13	-0.154984	0.0434682	0.642404
Pigw	0.218616	0.0434933	0.642404
Me3	-0.172281	0.0435132	0.642404
Blnk	0.19141	0.0435606	0.642404
Mpp6	0.24675	0.0435935	0.642404
Zfp110	0.106698	0.0436271	0.642404
LOC108351917	0.209481	0.043685	0.642404
Fam114a1	0.29644	0.0437224	0.642404
Apbb1	-0.204276	0.0437364	0.642404
Thap2	0.250881	0.0437446	0.642404
LOC102547039	0.470655	0.0437704	0.642404
Rai14	0.282957	0.0438181	0.642404
Wscd1	-0.152957	0.043832	0.642404
Tram1	0.123614	0.0438514	0.642404
Mb21d2	-0.109406	0.0438769	0.642404
LOC102555028	0.384942	0.0439022	0.642404
Rbl1	0.294959	0.0439203	0.642404
Acaca	-0.179956	0.0439675	0.642404
Fgl2	0.4348	0.0439705	0.642404
Syngr1	-0.312019	0.0439888	0.642404
Zfp68	0.152844	0.0440667	0.642404
Usp53	0.188921	0.044146	0.642404
Dync1h1	-0.187086	0.0441599	0.642404
Pdk1	0.144692	0.0441645	0.642404
Slc44a3	0.398434	0.044184	0.642404
Ugt1a8	0.222161	0.0442514	0.642404
Memo1	0.160185	0.0442893	0.642404
Slc25a12	-0.111823	0.0443711	0.642404
Slc25a13	0.391515	0.0443954	0.642404
Il22ra2	0.411609	0.0444118	0.642404
LOC102548728	0.352259	0.0444707	0.642404
Lpp	0.224248	0.0444766	0.642404
Pacsin2	0.0780519	0.0446325	0.642404
Rai2	0.16741	0.0446534	0.642404
Hspb6	0.196015	0.0448153	0.642404
Bcl2l11	0.22822	0.044838	0.642404
Ugt1a3	0.221079	0.0448405	0.642404
Rpusd2	0.296212	0.044923	0.642404
LOC103693676	0.113122	0.0449901	0.642404
Mrpl43	-0.176951	0.0451321	0.642404
Heatr5b	-0.141648	0.0452026	0.642404
Zfp879	0.158076	0.0452721	0.642404
Cog1	-0.165185	0.0452731	0.642404
Tm4sf1	0.284259	0.045296	0.642404
St6galnac5	-0.224219	0.0453001	0.642404
Gpsm3	0.336043	0.0453215	0.642404
Irf2bpl	-0.222614	0.0453753	0.642404
Icam5	-0.26638	0.045387	0.642404
Aste1	0.164198	0.0454679	0.642404
LOC681355	0.335931	0.0454994	0.642404
Ipo13	-0.158659	0.0455112	0.642404
Snrnp200	-0.122715	0.0455149	0.642404
Samd4a	-0.17554	0.0455256	0.642404
Tpk1	0.223045	0.0455624	0.642404
RGD1563917	-0.279219	0.0455978	0.642404
Serpinb9	0.142255	0.0456515	0.642404
Ugt1a2	0.219367	0.0456986	0.642404
Cd84	0.262462	0.0457152	0.642404
Linc01158	0.250127	0.0457162	0.642404
Kcns2	-0.423325	0.0458362	0.642404
Trap1	-0.0810251	0.045854	0.642404
Lix1l	0.168929	0.0458595	0.642404
Samsn1	0.503392	0.0459069	0.642404
Carhsp1	-0.187863	0.0459152	0.642404
LOC102555038	-0.364173	0.0459545	0.642404
Ddx58	0.211822	0.0459596	0.642404
Fam107a	0.165441	0.0460526	0.642404
Susd2	0.15926	0.0460683	0.642404
Rsl1	0.227433	0.0460755	0.642404
Sh2b2	-0.207888	0.0461569	0.642404
Fsd2	0.408733	0.0462551	0.642404
LOC102552632	0.314668	0.0463082	0.642404
Gpc5	0.121637	0.0463307	0.642404
LOC102547162	0.279629	0.0463867	0.642404
Luc7l2	0.281126	0.0464009	0.642404
LOC108348083	-0.788377	0.0464054	0.642404
LOC108348623	-0.353542	0.0464149	0.642404
Mir760	-0.307291	0.0464381	0.642404
Pde7a	0.163956	0.0464726	0.642404
Efemp1	0.276663	0.0464781	0.642404
Smpd3	-0.160166	0.0465303	0.642404
Kansl1l	0.136728	0.0465374	0.642404
Rsad2	0.350556	0.0465616	0.642404
Nt5dc1	0.216398	0.0466139	0.642404
LOC100361543	-0.158891	0.0466317	0.642404
P4htm	-0.237303	0.0467651	0.642404
LOC684327_1	0.29384	0.0468576	0.642404
RGD1565775	0.131194	0.0468752	0.642404
Sgsm3	-0.151001	0.0469063	0.642404
LOC108351252	1.07422	0.0469141	0.642404
Camkk2	-0.265288	0.0469314	0.642404
Msi2	0.281482	0.0469668	0.642404
Panx1	-0.138087	0.0469737	0.642404
LOC102552640	-0.387073	0.0470334	0.642404
Lrrc47	-0.109645	0.0470383	0.642404
Mitf	0.180034	0.0470671	0.642404
Ptn	0.247733	0.0471125	0.642404
LOC102551294	0.203126	0.0471388	0.642404
Nova2	-0.225937	0.047149	0.642404
Brat1	-0.293694	0.0471558	0.642404
Gimap7	0.579568	0.0471595	0.642404
Rida	0.156384	0.0472258	0.642404
LOC102548389	0.256007	0.0472717	0.642404
LOC100910864	0.535086	0.0472879	0.642404
Steap4	0.387604	0.0473099	0.642404
Rlbp1	0.128464	0.0473368	0.642404
Sez6l2	-0.21542	0.047366	0.642404
Nfkbiz	0.356124	0.0474177	0.642404
Polr1c	-0.136786	0.0474246	0.642404
Pon2	0.243106	0.0475144	0.642404
Dmrtc1a	0.464631	0.0475498	0.642404
Vcp	-0.101865	0.0476171	0.642404
Foxred1	0.106602	0.0476294	0.642404
Ldlrad4	0.12643	0.047632	0.642404
Emx2	0.259	0.0476349	0.642404
Podxl2	-0.251007	0.0476475	0.642404
Mier3	0.249351	0.0476634	0.642404
LOC684327	0.142544	0.0477134	0.642404
Pcgf6	0.20837	0.0477902	0.642404
Cxcl14	0.108929	0.0478345	0.642404
Il16	-0.211662	0.0480239	0.642404
Zfp438	0.142228	0.0480595	0.642404
Taf6l	-0.225091	0.0480908	0.642404
Gkap1	0.217854	0.0481643	0.642404
Rnf216	-0.0942123	0.0482083	0.642404
Snrpb	-0.322083	0.048235	0.642404
Slc38a5	0.396819	0.0482495	0.642404
LOC103691190	0.737971	0.0482814	0.642404
Znhit1	-0.142752	0.0483382	0.642404
Apba2	-0.189085	0.0483395	0.642404
Sys1	-0.210417	0.048352	0.642404
LOC108350648	0.28237	0.0483747	0.642404
Nudt19	0.190412	0.048409	0.642404
Pik3r4	-0.110626	0.0484099	0.642404
Cyth1	-0.108498	0.0484242	0.642404
Hps6	-0.230918	0.0484602	0.642404
Fxyd5	0.259122	0.0484777	0.642404
Lingo1	-0.199437	0.0485013	0.642404
LOC102547703	-0.12242	0.0485148	0.642404
LOC102552497	-0.282544	0.0485454	0.642404
Gba	-0.096315	0.0485458	0.642404
Kcnh3	-0.223545	0.0485568	0.642404
Fyb	0.261318	0.04859	0.642404
Ikzf1	0.199844	0.0485922	0.642404
Slc30a4	0.12082	0.0486134	0.642404
Ccnl1	0.20357	0.0487004	0.642404
Zfyve1	-0.193661	0.0487467	0.642404
Rnd1	-0.161721	0.0488668	0.642404
Tceal7	0.391947	0.0488712	0.642404
Nccrp1	0.332491	0.0489197	0.642404
Sv2a	-0.135235	0.0489427	0.642404
Hsd17b14	-0.601612	0.0489449	0.642404
Shf	-0.28465	0.0489935	0.642404
Cybrd1	0.269291	0.0490244	0.642404
LOC102556352	-0.298374	0.0490701	0.642404
Mum1	-0.121589	0.0491375	0.642404
LOC108350210	0.173121	0.0491613	0.642404
Akr1c19	0.383756	0.0491873	0.642404
Tlr6	0.262535	0.0492003	0.642404
Col24a1	0.310769	0.0493574	0.642404
Runx2	0.172013	0.0493779	0.642404
LOC102555377	0.292161	0.0493907	0.642404
Pim2	-0.143235	0.0494361	0.642404
Spire2	-0.127688	0.0494487	0.642404
LOC681292	-0.296676	0.04949	0.642404
Adrb1	-0.376356	0.0495323	0.642404
Kctd10	0.127302	0.0495335	0.642404
Trmt44	-0.227938	0.0495561	0.642404
Cd180	0.222533	0.0496395	0.642404
Arid3a	0.159241	0.0497042	0.642404
Pkm	-0.178469	0.0497214	0.642404
Doc2a	-0.158986	0.0497444	0.642404
Mir9-2	-0.385497	0.0497722	0.642404
Cep95	0.193685	0.0498096	0.642404
LOC102554597	0.228952	0.0498835	0.642404
Il13ra1	0.548384	0.0498881	0.642404
Gpr34	0.307899	0.0499002	0.642404
Eogt	0.0814551	0.0499829	0.642404
LOC100909928	0.330662	0.0499996	0.642404

## Sheet: Sheet 2 - DEG_20female_samples
"Amygdala - Genes - 20 Females Control versus Cannabis treated ( p-value < 0.05 is considered significant) "
gene_name	effects	pvalue	fdr
Fcrl2	2.19386	0.00102455	0.999978
Rad54l	0.534914	0.00106443	0.999978
Mrps14	0.228738	0.00106724	0.999978
Tmprss9	-0.562156	0.00149261	0.999978
LOC102555783	0.684667	0.00170712	0.999978
Tlr2	0.491562	0.00178416	0.999978
Tmem81	-0.612929	0.0021497	0.999978
Slc9c2	0.721659	0.00224981	0.999978
Cahm	0.553201	0.00227434	0.999978
Gsap	0.684882	0.0026324	0.999978
Enpp6	0.480307	0.00275788	0.999978
LOC308990	0.681708	0.00297379	0.999978
Atg5	-0.164753	0.0030504	0.999978
Hpse	0.393114	0.00359132	0.999978
LOC102548251	0.540116	0.00360784	0.999978
LOC103692938	0.590341	0.00414866	0.999978
Sft2d3	0.343505	0.00423438	0.999978
LOC108351040	1.39769	0.00466678	0.999978
Dnajc25	-0.631114	0.00476256	0.999978
Apoc1	0.568273	0.00482981	0.999978
LOC102550762	0.67462	0.00487308	0.999978
MGC116121	-0.304234	0.00503473	0.999978
LOC499235	-0.334921	0.00504583	0.999978
LOC102547703	-0.208775	0.00523986	0.999978
Lrrc6	0.497073	0.00528905	0.999978
RGD1561777	-0.546976	0.0053513	0.999978
Dusp19	0.267129	0.0054	0.999978
Ttk	0.656835	0.00543689	0.999978
Casc1	0.337639	0.00570765	0.999978
LOC102556224	0.268672	0.0057347	0.999978
LOC102554161	0.651209	0.00588716	0.999978
Sox12	-0.209014	0.00626669	0.999978
Irgm	0.380358	0.00638539	0.999978
Bche	0.620384	0.00688275	0.999978
LOC102547700	0.652504	0.0070593	0.999978
LOC102547715	-0.41118	0.00706932	0.999978
Lat	-0.446026	0.00778995	0.999978
LOC108352532	0.543945	0.00784211	0.999978
Mir3546	-0.643257	0.00806706	0.999978
LOC691675	0.399541	0.00894213	0.999978
Ankmy1	0.355697	0.00894664	0.999978
RGD1309139	-0.459924	0.0090679	0.999978
Map7d1	-0.19122	0.00937367	0.999978
LOC102550954	0.489105	0.00959675	0.999978
LOC103693031	0.722363	0.00968023	0.999978
LOC102547564	-0.511461	0.00981238	0.999978
LOC103689966	-0.253004	0.00994674	0.999978
LOC103692167	-0.388986	0.0100107	0.999978
LOC103691765	-1.21191	0.0100187	0.999978
Shcbp1	-0.550937	0.0100258	0.999978
LOC108352526	0.559217	0.0101136	0.999978
LOC102552818	0.369731	0.0101175	0.999978
Dhrs4	0.197433	0.0104466	0.999978
Ccer2	-0.406288	0.0106916	0.999978
LOC691392	-0.682153	0.0112902	0.999978
Rab20	0.558722	0.0115599	0.999978
Kncn	-0.568459	0.0117836	0.999978
Ppp1r35	-0.485752	0.0124114	0.999978
LOC100363225	0.878788	0.0124757	0.999978
LOC102554302	0.319544	0.0128862	0.999978
Rbm19	-0.194086	0.0131034	0.999978
Psmb9	0.385967	0.0132681	0.999978
LOC679087	0.426364	0.0134791	0.999978
Rnf32	0.193105	0.0135513	0.999978
Adgrl4	0.303469	0.0135968	0.999978
Chchd5	0.242241	0.0137305	0.999978
Kctd20	-0.175988	0.013921	0.999978
Blnk	0.338507	0.0139357	0.999978
LOC108350429	0.289003	0.013937	0.999978
Sclt1	0.199606	0.0143896	0.999978
Ngly1	0.152383	0.0144412	0.999978
Theg	1.06546	0.0145881	0.999978
Zfp180	0.208259	0.0146646	0.999978
LOC102547740	1.01301	0.0147442	0.999978
LOC100911744	0.558478	0.014796	0.999978
Rabl6	-0.114571	0.015483	0.999978
Polg2	0.367855	0.015728	0.999978
Fzd6	0.397879	0.016068	0.999978
LOC108350772	0.871714	0.0163966	0.999978
Fpgt	-0.201503	0.0170125	0.999978
Gen1	0.601619	0.0179975	0.999978
E2f1	-0.301192	0.0181481	0.999978
LOC102547257	-0.518356	0.0185183	0.999978
Susd1	-0.395119	0.0189518	0.999978
Grpel2	0.161015	0.0196938	0.999978
LOC100911585	-1.20741	0.0198652	0.999978
LOC108348514	0.786518	0.0199402	0.999978
Znf761	0.183647	0.019982	0.999978
Mettl11b	0.389174	0.0201871	0.999978
Lcp2	0.323267	0.020839	0.999978
LOC102555382	-0.677876	0.0212231	0.999978
Tuft1	0.417428	0.0212649	0.999978
Dpy30	0.190233	0.0213963	0.999978
Tchh	-0.277754	0.0214929	0.999978
C3	0.61108	0.0217025	0.999978
LOC100911253	-0.409792	0.021977	0.999978
Stxbp2	0.24925	0.0225268	0.999978
LOC108348136	0.573127	0.0226271	0.999978
Etfa	0.17208	0.0226618	0.999978
Dus4l	0.230088	0.0226737	0.999978
Abca17	-0.33778	0.0236722	0.999978
Prx	-0.569383	0.0239385	0.999978
LOC102556352	-0.286571	0.023969	0.999978
Gimap6	-0.358283	0.0240791	0.999978
Nup133	-0.14076	0.0245287	0.999978
LOC103690073	-0.625191	0.0248606	0.999978
LOC102549184	0.607121	0.0250472	0.999978
Irf8	0.240098	0.0251121	0.999978
Nit2	-0.359909	0.0251587	0.999978
LOC102547811	0.835466	0.0259109	0.999978
LOC100910882	1.34903	0.0262593	0.999978
Serpina1	0.508553	0.0262961	0.999978
Umodl1	-0.56435	0.026483	0.999978
Rnf6	-0.115158	0.0266759	0.999978
Otof	-0.26166	0.026694	0.999978
Fsd2	0.607963	0.0267216	0.999978
LOC102547094	0.483248	0.0271301	0.999978
LOC103692371	0.558608	0.0271409	0.999978
Fmo5	0.55819	0.0274449	0.999978
Ggact	0.239068	0.0279002	0.999978
LOC687508	-0.666599	0.0281208	0.999978
Rasd1	-0.241535	0.0284478	0.999978
Ttll10	0.780915	0.0285189	0.999978
T2	0.760771	0.028522	0.999978
RGD1563300	-0.262521	0.0285995	0.999978
RGD1309870	-0.615383	0.0288904	0.999978
Spg7	0.163961	0.0291022	0.999978
Flvcr2	0.323036	0.0291337	0.999978
LOC100910555	1.84098	0.0294253	0.999978
Dctd	0.446719	0.0295336	0.999978
Il15ra	0.55054	0.0299614	0.999978
Rec114	-0.792465	0.030018	0.999978
Mical3	-0.13698	0.0304031	0.999978
LOC102555808	-0.713686	0.030406	0.999978
Pag1	-0.358908	0.0307482	0.999978
Nlrp3	0.309447	0.0310311	0.999978
Ssmem1	-0.440827	0.0310578	0.999978
Cbln1	-0.411843	0.0311863	0.999978
Tmem191c	-0.69968	0.0313374	0.999978
P2rx2	0.352773	0.0315686	0.999978
Dcst2	-0.552414	0.0320815	0.999978
Prim2	0.211932	0.0321311	0.999978
Myo1f	0.311375	0.0321336	0.999978
LOC108348229	0.233902	0.0325108	0.999978
Plekhf2	0.147704	0.0326142	0.999978
T	0.550884	0.0328723	0.999978
Irak3	0.281367	0.03298	0.999978
Yod1	-0.251181	0.0340249	0.999978
Ggnbp1	0.654326	0.0340506	0.999978
Psmb8	0.506823	0.0340593	0.999978
LOC360919	0.592778	0.0344084	0.999978
Sstr2	-0.230588	0.0345079	0.999978
LOC102546433	-0.22705	0.0345915	0.999978
LOC100909629	-0.228487	0.0348258	0.999978
Tex30	0.274125	0.0350735	0.999978
LOC689479	-0.375903	0.0352678	0.999978
Nrbf2	-0.198676	0.0352711	0.999978
Rxfp3	0.46324	0.0356122	0.999978
Ttc27	-0.212482	0.0356273	0.999978
Cactin	-0.118732	0.0360975	0.999978
Arid5a	-0.199608	0.03616	0.999978
LOC102551220	0.618493	0.0362842	0.999978
Akap7	-0.197819	0.0363766	0.999978
F3	0.239739	0.036405	0.999978
LOC108350056	0.699581	0.0364361	0.999978
Nlrp1a	0.465554	0.0365409	0.999978
Adamts6	0.1997	0.0368139	0.999978
LOC108348970	-0.54664	0.0375277	0.999978
Zfp703	-0.187441	0.0376882	0.999978
Hnrnpr	-0.215902	0.0378528	0.999978
LOC100910970	0.256938	0.0380357	0.999978
Zfp61	0.485133	0.038066	0.999978
Faap24	0.252589	0.0382389	0.999978
Trpc3	-0.174163	0.0383088	0.999978
Ido2	-0.790449	0.038344	0.999978
Ankrd39	0.395768	0.0383751	0.999978
Dscc1	0.47785	0.0383799	0.999978
Wfdc2	-0.321865	0.0385024	0.999978
Hspa2	-0.256706	0.0386717	0.999978
Nlrc4	0.509388	0.0386798	0.999978
LOC501297	0.710335	0.0395934	0.999978
Slc19a2	0.155312	0.0398159	0.999978
Spn	0.6021	0.0402423	0.999978
Ascl2	0.457308	0.0402837	0.999978
RGD1563917	-0.440299	0.0404773	0.999978
Mfap3	-0.147755	0.0407509	0.999978
Adamts19	0.428581	0.0411254	0.999978
Smim8	0.177497	0.0412027	0.999978
Eif3h	-0.135452	0.0413408	0.999978
Bfar	-0.112505	0.041681	0.999978
Lrrc74b	-0.722223	0.0418361	0.999978
Frmd3	0.232694	0.0419829	0.999978
Oosp1	-0.346366	0.0421396	0.999978
LOC102551789	-0.282408	0.0422406	0.999978
Adam4	0.653985	0.0423325	0.999978
Tes	0.214945	0.0424063	0.999978
Hmgb3	-0.170082	0.042961	0.999978
Layn	0.342751	0.0430434	0.999978
Gstm6	0.29722	0.0431148	0.999978
Zfp503	-0.249575	0.0431437	0.999978
LOC100912066	-0.344064	0.0435117	0.999978
Anxa3	0.165818	0.0440714	0.999978
Cmklr1	0.343262	0.0444634	0.999978
LOC108349086	-0.508582	0.0447944	0.999978
Hagh	-0.125489	0.0448858	0.999978
Kif24	0.293545	0.0450787	0.999978
Zc3h10	-0.129637	0.0451624	0.999978
Rd3l	-0.317082	0.04525	0.999978
LOC102554860	0.220669	0.045317	0.999978
Dpysl4	-0.175932	0.0455098	0.999978
Enpp1	0.213173	0.0459066	0.999978
Mir6318	-0.496119	0.0459636	0.999978
Polr2f	-0.265767	0.0462516	0.999978
Kcnrg	0.371893	0.0463873	0.999978
LOC108351977	0.972127	0.0464144	0.999978
LOC681180	-0.901507	0.0465398	0.999978
LOC108349716	-0.377649	0.0466624	0.999978
Chid1	-0.217863	0.0469034	0.999978
Arhgdib	0.226552	0.0470543	0.999978
Sash3	0.299712	0.0474116	0.999978
Sgcd	-0.350695	0.0475553	0.999978
Pld5	0.411977	0.0485962	0.999978
Doc2g	0.277341	0.0487014	0.999978
Fam98b	-0.264067	0.0489221	0.999978
LOC102550774	0.708767	0.0490786	0.999978
LOC108349700	0.665442	0.0491387	0.999978
Lor	-0.237801	0.0492194	0.999978
RGD1306227	0.311697	0.04928	0.999978
LOC103693257	0.294686	0.0494451	0.999978
LOC102549385	-0.683306	0.0495115	0.999978
Dclk3	-0.213713	0.0495965	0.999978
LOC102548210	0.460653	0.0496948	0.999978
Nars2	0.149428	0.0498517	0.999978
Pcdhb5	-0.280888	0.0498965	0.999978

## Sheet: Sheet 3 - DEG_20male_samples
Amygdala - Genes - 20 Male Control versus Cannabis treated ( p-value < 0.05 is considered significant)
gene_name	effects	pvalue	fdr
Lrrc74b	-0.958833	4.90368e-05	0.393207
LOC108351052	0.835535	9.2952e-05	0.393207
Mir22	-1.11379	9.42741e-05	0.393207
Wdr4	-0.415828	0.000265193	0.393207
Cntf	0.512326	0.000277021	0.393207
LOC102552827	1.0383	0.000333548	0.393207
LOC102552640	-0.848134	0.000505101	0.393207
LOC103693817	0.372522	0.0005084	0.393207
Mrpl43	-0.40508	0.00056668	0.393207
LOC100911360	0.747913	0.000614761	0.393207
Chchd4	-0.451362	0.000789045	0.393207
Arsi	-0.661383	0.000791122	0.393207
Syndig1	-0.526932	0.00084491	0.393207
Grp	-0.620858	0.000863393	0.393207
Fgfbp3	0.609409	0.000871291	0.393207
Runx1	0.570055	0.000885039	0.393207
LOC102546889	-1.30418	0.000946585	0.393207
Cntln	0.312285	0.000988016	0.393207
Ap4m1	-0.342402	0.00124475	0.393207
LOC100909582	-1.62299	0.00128866	0.393207
Gpr160	0.707505	0.00152793	0.393207
LOC108348412	1.02226	0.0015999	0.393207
Evc2	0.594041	0.00172541	0.393207
Gdf11	0.27931	0.00183586	0.393207
Ndufb6	-0.322402	0.00189967	0.393207
LOC108348192	0.612955	0.00190074	0.393207
LOC103690090	-0.652807	0.00197474	0.393207
LOC102552958	-0.582762	0.00198796	0.393207
Ntf3	0.578374	0.00206157	0.393207
LOC102549910	0.475773	0.00207492	0.393207
LOC108350648	0.66147	0.00208066	0.393207
Ldb3	0.489799	0.00236058	0.393207
Emc6	-0.355704	0.00240415	0.393207
Rps19bp1	-0.322289	0.00248285	0.393207
Mrps16	-0.467813	0.00251239	0.393207
RGD1564125	0.513648	0.00251449	0.393207
Ccdc77	1.20764	0.00260335	0.393207
Zbtb12	0.484032	0.00262333	0.393207
LOC100359937	-0.480514	0.00266771	0.393207
Rfc3	-0.32674	0.00268167	0.393207
Kcne5	0.57487	0.0027746	0.393207
Gprin2	-0.514479	0.00288608	0.393207
Slc15a1	-0.941713	0.00290646	0.393207
Slc35f2	0.410637	0.00290874	0.393207
Thumpd3-as1	0.587134	0.00291627	0.393207
Tnks2	-0.835588	0.00300442	0.393207
Cutc	0.389759	0.00301651	0.393207
Rab27a	0.548338	0.00302976	0.393207
Nit1	-0.269285	0.00303809	0.393207
Tm6sf2	-0.40656	0.00308693	0.393207
Coq6	-0.373383	0.00309338	0.393207
LOC103691190	1.17501	0.00324013	0.393207
Acr	0.58395	0.0032793	0.393207
Sp9	-0.729659	0.00333218	0.393207
Hps6	-0.45408	0.0033766	0.393207
Prdm9	0.353818	0.00338136	0.393207
Ntn1	-0.635292	0.00341596	0.393207
Trappc12	-0.289157	0.0034567	0.393207
Zfp167	0.314271	0.0035365	0.393207
Adi1	0.544049	0.00356606	0.393207
Sepp1	0.385873	0.0035769	0.393207
Emc9	-0.277	0.00363607	0.393207
Vps4b	0.492684	0.00372166	0.393207
Endov	-0.375177	0.003786	0.393207
Lin9	0.397996	0.00379294	0.393207
Slc35a2	-0.401075	0.00382726	0.393207
Gpr176	-0.268884	0.00388162	0.393207
Emp2	0.563553	0.00400927	0.393207
Phf13	-0.363715	0.00400954	0.393207
Zfp161	0.223519	0.00406178	0.393207
Cd109	0.549244	0.00407401	0.393207
Slc7a4	-0.342847	0.00414245	0.393207
Tle4	-0.309548	0.00416646	0.393207
Ntpcr	-0.374135	0.00423435	0.393207
LOC501266	-0.294293	0.00429067	0.393207
Nedd1	0.438582	0.00446032	0.393207
LOC100910795	0.625964	0.00446932	0.393207
LOC103690112	-0.793286	0.0045499	0.393207
Tmem120b	-0.339012	0.0045888	0.393207
Ercc6l2	0.222331	0.00460212	0.393207
Usp40	0.463503	0.00464045	0.393207
Me3	-0.347567	0.00469607	0.393207
Tesc	-0.341264	0.00474235	0.393207
Eef1akmt1	-0.288321	0.00475752	0.393207
Ptbp3	0.534833	0.00481437	0.393207
Pcdhga4	-0.505018	0.00485793	0.393207
Cox5a	-0.440177	0.00486731	0.393207
LOC103694212	0.906515	0.00489844	0.393207
LOC108349780	-0.315762	0.00494212	0.393207
Ptp4a1	-0.508445	0.00497066	0.393207
Myom1	0.644807	0.00498137	0.393207
Vrk2	0.402331	0.00505154	0.393207
Dync1i1	-0.276311	0.00506544	0.393207
Pebp1	-0.338879	0.00521931	0.393207
Fech	-0.207315	0.00527037	0.393207
Gart	-0.271801	0.00527351	0.393207
Itpka	-0.337157	0.00529169	0.393207
Hbb	0.65927	0.00532694	0.393207
LOC103692951	0.578184	0.00536087	0.393207
Zfp438	0.29998	0.00539736	0.393207
Uck1	-0.394083	0.00547557	0.393207
Nmi	0.52724	0.00548605	0.393207
Derl2	0.271973	0.0054995	0.393207
Spef2	-0.562067	0.00554287	0.393207
Thap1	-0.452557	0.00554873	0.393207
Nudt2	-0.337179	0.00558578	0.393207
Ppp1r3e	-0.592057	0.00560627	0.393207
Mybph	0.898118	0.0056809	0.393207
Cdk4	0.291579	0.00572037	0.393207
Gpn3	-0.256473	0.00578366	0.393207
Ninj2	-0.44519	0.00580262	0.393207
Stk3	0.35642	0.00581123	0.393207
Hpcal4	-0.235861	0.00600567	0.393207
Trim30	0.730315	0.00603953	0.393207
LOC102552068	-0.50376	0.00607941	0.393207
Mitf	0.396273	0.0060823	0.393207
Fdx1	-0.298237	0.0060837	0.393207
Nxpe2	0.636883	0.00611231	0.393207
Pstk	0.275406	0.00615156	0.393207
LOC100910864	1.04128	0.00620373	0.393207
Cd55	0.488114	0.00629974	0.393207
Gna15	-0.549509	0.00630789	0.393207
Mthfd1l	-0.44863	0.00635534	0.393207
Hey2	0.377712	0.00641047	0.393207
Vps11	-0.337515	0.00641574	0.393207
Gal3st1	-0.588333	0.00652611	0.393207
Dgcr2	-0.742558	0.00652972	0.393207
Slc2a3	-0.931679	0.00653567	0.393207
LOC100909907	0.4889	0.00657729	0.393207
Ctla4	0.628881	0.00658746	0.393207
Cacna2d3	-0.282631	0.00660716	0.393207
LOC108352168	0.709572	0.00660938	0.393207
Adgrf5	0.389468	0.00661045	0.393207
LOC102549737	0.783595	0.0067019	0.393207
Got2	-0.317642	0.00675826	0.393207
Coro6	0.353552	0.00676844	0.393207
Cd276	0.338258	0.00677762	0.393207
Pros1	0.655936	0.00678784	0.393207
Tm7sf3	-0.23267	0.00679644	0.393207
Fam69b	-0.478177	0.00693026	0.393207
Tcf15	-0.559663	0.006971	0.393207
LOC689574	0.401095	0.00705943	0.393207
Fem1a	-0.435807	0.00706655	0.393207
Tmem202	0.531941	0.00707016	0.393207
Nt5dc1	0.439586	0.00707043	0.393207
LOC108353153	0.721236	0.00710846	0.393207
LOC102556799	0.805506	0.00720139	0.393207
Tceal7	0.763235	0.00721575	0.393207
Eno4	-0.447842	0.00721672	0.393207
F8a1	-0.413813	0.00725588	0.393207
LOC102550291	0.307564	0.00726154	0.393207
Kcnk16	-1.41403	0.00729888	0.393207
LOC102552709	0.450262	0.0073185	0.393207
LOC103694866	-0.7189	0.00732703	0.393207
Inpp4b	0.477173	0.00733886	0.393207
Pik3c2b	-0.507211	0.00739816	0.393207
LOC100361898	-0.635268	0.00741996	0.393207
Atp11c	0.444629	0.00744302	0.393207
Igf2bp2	0.53282	0.00747221	0.393207
Nhlrc2	0.258394	0.00750126	0.393207
Bcl2l11	0.399397	0.00750911	0.393207
Mir935	-1.35444	0.00751824	0.393207
Hspbp1	-0.572244	0.00754968	0.393207
Hdhd3	-0.49113	0.00756348	0.393207
LOC500684	0.414766	0.00758831	0.393207
Sufu	-0.309091	0.00760466	0.393207
LOC498122	-0.278804	0.00762664	0.393207
Tnfsf15	-0.592714	0.00763786	0.393207
Psmb4	-0.400882	0.00764236	0.393207
Klhdc4	-0.626566	0.00766053	0.393207
Lppos	0.67391	0.00774222	0.393207
Cntd1	0.871338	0.00775978	0.393207
Myh2	-0.498374	0.00784405	0.393207
LOC102553126	0.637771	0.00789448	0.393207
Klhl22	-0.37572	0.00790869	0.393207
Atp6v1b2	-0.292607	0.00791665	0.393207
Hfe	0.819075	0.00793735	0.393207
Fam76b	0.514474	0.0079561	0.393207
Eif4a3	-0.202443	0.00796221	0.393207
LOC102548532	0.458788	0.00798844	0.393207
Ptges2	-0.391464	0.00800002	0.393207
Tmem132a	-0.504502	0.00801798	0.393207
Swt1	0.386509	0.00802353	0.393207
Mir124-1	-0.621472	0.00803406	0.393207
Msl3	0.243668	0.00803741	0.393207
Zc3h7a	0.270509	0.0081345	0.393207
Tmem179	-0.565551	0.00818792	0.393207
Slc39a11	-0.277494	0.00819728	0.393207
LOC102549303	0.647403	0.00820758	0.393207
LOC684327_1	0.483098	0.00823613	0.393207
Aunip	0.383903	0.00825536	0.393207
Zfp706	-0.236731	0.00828257	0.393207
Mpv17l2	-0.583088	0.00832397	0.393207
Ugt1a6	0.420616	0.00834612	0.393207
LOC304239	-1.06722	0.00838356	0.393207
Sdpr	0.624325	0.00845206	0.393207
Xrcc4	0.250357	0.00845257	0.393207
Snrpd2	-0.463742	0.00849916	0.393207
LOC103693777	-0.350772	0.00852222	0.393207
Adgrl4	0.451505	0.00855259	0.393207
Pcyox1l	-0.202029	0.00857992	0.393207
Klhl34	2.1572	0.00858895	0.393207
Galnt9	-0.412535	0.00859548	0.393207
LOC102551946	-0.718791	0.00859768	0.393207
Rn28s	-0.859026	0.00860284	0.393207
Fzd1	-0.379449	0.00862576	0.393207
Rbm14	-0.263007	0.00864995	0.393207
LOC103693699	-1.10239	0.00867547	0.393207
LOC500077	-0.270505	0.00868881	0.393207
R3hcc1l	0.29757	0.00870236	0.393207
Ahsa2	0.341674	0.00872123	0.393207
Mpp6	0.405498	0.00873955	0.393207
Mir374b	-0.490765	0.00884787	0.393207
Cd163	0.984848	0.00886484	0.393207
LOC102550762	0.546881	0.00887128	0.393207
Ttll13	0.449601	0.00890296	0.393207
Stard3nl	-0.206564	0.00892412	0.393207
Pam16	-0.464109	0.00899415	0.393207
Fbxo21	-0.357352	0.00900749	0.393207
LOC108351176	0.508103	0.00901468	0.393207
Cd274	0.361168	0.00903952	0.393207
Dctn2	-0.242876	0.00905636	0.393207
Ddx17	0.214969	0.00910674	0.393207
Nell1	-0.470002	0.00911084	0.393207
LOC302022	-0.542082	0.00916454	0.393207
RGD1565059	0.316954	0.00917927	0.393207
Rn45s	-0.875036	0.0091925	0.393207
Mvd	-0.246355	0.00919971	0.393207
LOC100911881	-0.767362	0.0092003	0.393207
Zc3h8	0.332042	0.00920297	0.393207
LOC102555954	0.41652	0.00921785	0.393207
Srrm1	0.244529	0.00926137	0.393207
Med27	-0.332402	0.00927078	0.393207
Rab3gap1	-0.232535	0.00927684	0.393207
Slc25a11	-0.344058	0.00928842	0.393207
Rabac1	-0.604254	0.00932768	0.393207
Acp2	-0.3467	0.00939395	0.393207
Nhlrc1	-0.562753	0.00941916	0.393207
RGD1563348	-0.424777	0.00942934	0.393207
Dpp3	-0.412092	0.0094631	0.393207
MGC108823	1.24992	0.00947779	0.393207
Zfp90	0.22804	0.00950429	0.393207
Ebf1	0.576296	0.00956497	0.393207
LOC106631776	-0.292639	0.00958224	0.393207
Zfp36	0.762838	0.00960763	0.393207
Ugt1a7c	0.362349	0.00961489	0.393207
Podxl	0.279828	0.00962508	0.393207
Gga2	-0.251453	0.00963468	0.393207
LOC103691765	0.985224	0.00966016	0.393207
Adcy3	-0.406545	0.00971563	0.393207
Dusp11	-0.749595	0.0097488	0.393207
LOC257650	0.238454	0.00976229	0.393207
LOC108349666	-0.78271	0.00977631	0.393207
Mlf1	-1.16636	0.00981897	0.393207
Tm9sf4	-0.184911	0.00982662	0.393207
LOC103690129	-0.52224	0.00992394	0.393207
Psmg3	-0.580376	0.00997298	0.393207
Galnt14	-0.389446	0.00997643	0.393207
LOC108348136	0.744901	0.0100115	0.393207
Pi4ka	-0.267303	0.0101655	0.393207
Pus1	-0.303821	0.0101784	0.393207
Mphosph6	0.479208	0.0102028	0.393207
Arf2	-0.195768	0.0102885	0.393207
Rspry1	-0.256745	0.0102905	0.393207
LOC108353074	-0.68694	0.0103204	0.393207
Morc4	0.298997	0.0103406	0.393207
Acsm4	2.75086	0.0103604	0.393207
Gstt2	0.57339	0.0103661	0.393207
Cog6	-0.203925	0.0103727	0.393207
Pdyn	-0.425788	0.0103825	0.393207
LOC684988	-0.343365	0.0104401	0.393207
Rn18s	-0.913976	0.0104715	0.393207
Fyb	0.490114	0.0104829	0.393207
Zfp575	0.297069	0.0105041	0.393207
Kif22	0.665164	0.0105719	0.393207
Camkv	-0.276884	0.0105917	0.393207
Gata2	0.587223	0.0106	0.393207
S100b	0.337324	0.0106735	0.393207
Nfkbiz	0.713694	0.0106927	0.393207
Trns1	1.35911	0.0106951	0.393207
Wsb1	0.335881	0.0107111	0.393207
LOC102555900	1.05968	0.0107129	0.393207
LOC108350210	0.321733	0.0107571	0.393207
Nanos1	-0.287743	0.0107943	0.393207
Brinp2	-0.294897	0.0108771	0.393207
MGC94335	-0.275254	0.010886	0.393207
Zeb2os	0.680763	0.0109645	0.393207
Ugt1a2	0.415372	0.0109927	0.393207
LOC108349216	-0.754486	0.0109942	0.393207
Shisa8	-1.02954	0.011029	0.393207
Zfp563	0.303577	0.0110517	0.393207
Islr2	-0.437731	0.011057	0.393207
LOC103693354	0.370305	0.0110735	0.393207
Asun	0.442819	0.0111008	0.393207
Cyb561	-0.351332	0.0111299	0.393207
Atp6v1h	-0.187672	0.0111693	0.393207
Mtmr3	-0.27872	0.0111749	0.393207
RGD1562465	0.77194	0.0111853	0.393207
Ak5	1.1131	0.0112154	0.393207
Gkap1	0.398076	0.0112171	0.393207
Cep63	0.257184	0.0112178	0.393207
Tsn	-0.418766	0.0112505	0.393207
Ifnlr1	-0.762088	0.0112688	0.393207
Prrt1	0.216825	0.0113132	0.393207
Prrt3	-0.450382	0.0113286	0.393207
Ttll1	-0.230211	0.0113307	0.393207
Rap2b	-0.587287	0.0113518	0.393207
Rgs12	-0.29654	0.0114274	0.393207
Nubp1	-0.238786	0.0114596	0.393207
LOC100910478	0.476149	0.0114712	0.393207
Greb1	-0.442882	0.0114914	0.393207
Nudt10	-0.531556	0.0115273	0.393207
LOC683897	0.421119	0.0115472	0.393207
Ap2s1	-0.368399	0.0115852	0.393207
RGD1565622	0.660173	0.0116602	0.393207
LOC102548728	0.647355	0.011663	0.393207
Abcf3	-0.27514	0.0116685	0.393207
Kcnh3	-0.37432	0.0116762	0.393207
Zfp110	0.206031	0.011706	0.393207
LOC103691564	-0.534966	0.0117355	0.393207
Ugt1a3	0.413603	0.0117372	0.393207
Ugt1a8	0.413603	0.0117372	0.393207
Ugt1a9	0.413603	0.0117372	0.393207
Glis3	-0.435995	0.0117468	0.393207
Vstm2l	-0.618285	0.0118166	0.393207
Pgbd1	0.752777	0.0118234	0.393207
Ctso	0.35083	0.0118472	0.393207
Cyr61	1.5398	0.0118481	0.393207
Pwp2	-0.303635	0.011855	0.393207
Snrpb	-0.535498	0.0118645	0.393207
Chchd6	-0.290771	0.0118656	0.393207
Thop1	-0.407757	0.0118841	0.393207
LOC108348622	0.632333	0.0119243	0.393207
Tbc1d10a	-0.285482	0.011962	0.393207
Narfl	-0.25404	0.0120082	0.393207
Tnip2	0.280233	0.01202	0.393207
LOC100911319	0.620828	0.0120613	0.393207
Apbb1	-0.363884	0.0120736	0.393207
Fam160a2	-0.379613	0.0120837	0.393207
Acadm	0.474413	0.0121034	0.393207
Polk	0.192002	0.0121077	0.393207
Clstn3	-0.453657	0.01217	0.393207
LOC500227	-0.295243	0.0121937	0.393207
Ugt1a5	0.409805	0.0122092	0.393207
Nov	-0.572841	0.0122342	0.393207
Aard	0.547867	0.0122625	0.393207
Mbtd1	0.312037	0.0123107	0.393207
RGD1305350	-0.302299	0.0124324	0.393207
Igf1	0.741979	0.0124828	0.393207
Ttc5	-0.191372	0.0125108	0.393207
Smug1	-0.352415	0.0125455	0.393207
Cops8	-0.296616	0.0125576	0.393207
Tnnc2	0.5571	0.0125973	0.393207
Mcl1	0.271731	0.0126196	0.393207
Efemp1	0.425685	0.0127849	0.393207
Uspl1	-0.252049	0.0128647	0.393207
Pik3r4	-0.212538	0.0128918	0.393207
Gimap1	0.719466	0.0129109	0.393207
Shf	-0.444873	0.0129192	0.393207
Nup210	-0.516567	0.0129558	0.393207
Uqcr10	-0.287767	0.0129647	0.393207
Hnrnpc	-0.373415	0.0130178	0.393207
Fzd8	0.647922	0.0130601	0.393207
Stbd1	0.426348	0.0131781	0.393207
Zfp422	0.37133	0.0131879	0.393207
Josd2	-0.451903	0.0131962	0.393207
Dusp5	-0.614278	0.0132127	0.393207
Med11	-0.379878	0.0132188	0.393207
LOC108348402	0.541115	0.0132212	0.393207
Chmp1a	-0.289237	0.0132398	0.393207
Gatb	-0.328001	0.0133362	0.393207
Ephb3	-0.390075	0.0134075	0.393207
Icam5	-0.478363	0.0134167	0.393207
Mrpl49	-0.36211	0.0134292	0.393207
LOC103691005	0.315125	0.0134338	0.393207
Rxrg	-0.275808	0.0134866	0.393207
Minpp1	-0.253671	0.0134984	0.393207
Cfap126	-1.46126	0.013535	0.393207
Cd68	0.686522	0.0135361	0.393207
Adck2	-0.237253	0.0135699	0.393207
Tmem238	-0.701193	0.0135725	0.393207
Lingo3	-0.549371	0.0136494	0.393207
Cys1	0.221007	0.0136573	0.393207
Snta1	-0.452084	0.0137107	0.393207
Zdhhc5	-0.280096	0.0137702	0.393207
Etv5	-0.224864	0.0137709	0.393207
Vcp	-0.198284	0.0138179	0.393207
Taf6l	-0.385986	0.0138331	0.393207
Blmh	-0.171163	0.0138605	0.393207
Gpn2	-0.271313	0.0138874	0.393207
LOC108352302	0.552869	0.01393	0.393207
LOC103690154	0.624585	0.0139466	0.393207
Pgs1	-0.37408	0.0139765	0.393207
Atp9b	-0.272826	0.0140461	0.393207
Ccdc153	-0.545597	0.014095	0.393207
Pofut1	-0.530081	0.0141461	0.393207
Tmed9	-0.220247	0.0142429	0.393207
Mad2l1bp	-0.311974	0.0142601	0.393207
Rab43	-0.565056	0.014262	0.393207
Fam173b	0.429132	0.0143526	0.393207
Nptx2	-0.516628	0.0143532	0.393207
LOC682206	0.314927	0.0143582	0.393207
Flt3lg	0.393385	0.0143635	0.393207
LOC108353239	0.268452	0.0144043	0.393207
LOC108348624	-0.653034	0.0144192	0.393207
Aar2	-0.470798	0.0144536	0.393207
Prdx5	-0.261059	0.0144714	0.393207
Mapkapk5	0.218381	0.0145031	0.393207
Vsx2	-0.400491	0.0145197	0.393207
Sae1	-0.319186	0.0145716	0.393207
Cfap20	-0.245873	0.0145734	0.393207
Rilp	0.435578	0.0145837	0.393207
Hey1	-0.314285	0.0146018	0.393207
LOC103690178	0.68378	0.0146361	0.393207
Rbms1	0.446624	0.0146408	0.393207
Zfp865	0.286969	0.0146582	0.393207
Bap1	-0.203313	0.0146685	0.393207
Drg2	-0.2999	0.0146813	0.393207
Yjefn3	-0.432657	0.0146837	0.393207
Hpca	-0.348346	0.0146855	0.393207
Surf4	-0.613859	0.0146905	0.393207
Eif4a1	-0.223322	0.0147234	0.393207
Oprd1	-0.671732	0.0147574	0.393207
LOC102546816	1.22737	0.0148277	0.393207
Hypk	0.67374	0.0148557	0.393207
Rpp25l	-0.447283	0.0148583	0.393207
Slfn3	0.770108	0.0148724	0.393207
Nup93	-0.339459	0.014889	0.393207
LOC103694877	-0.774956	0.0149069	0.393207
Pcgf6	0.374742	0.0149392	0.393207
Prkar1b	-0.245846	0.0149425	0.393207
Ankrd13a	0.25891	0.015029	0.393207
Ptdss1	-0.260916	0.0150696	0.393207
Sav1	0.309518	0.0150738	0.393207
Sssca1	-0.322153	0.0150935	0.393207
Rpp30	0.409515	0.0151179	0.393207
Cyb561d2	-0.381962	0.0151252	0.393207
Morn1	-0.271904	0.0151306	0.393207
Upf3a	0.500851	0.0151408	0.393207
Adgrv1	-0.354499	0.0151595	0.393207
Ugt1a1	0.394196	0.0151638	0.393207
Ube2s	-0.29846	0.0151857	0.393207
Fgf10	0.732307	0.0152117	0.393207
Arpin	-0.275186	0.0152956	0.393207
Fam29a	0.390936	0.0152994	0.393207
Mier3	0.439579	0.0153085	0.393207
LOC102552303	0.278068	0.0153122	0.393207
Brat1	-0.473688	0.0153516	0.393207
LOC100911485	-0.59586	0.0153609	0.393207
Tmem255a	-0.487485	0.0153672	0.393207
Rangap1	-0.290683	0.0153781	0.393207
Sema4d	-0.410368	0.01543	0.393207
Psmb5	-0.315822	0.0154497	0.393207
Il13ra1	1.02263	0.0154658	0.393207
Ripk2	0.303023	0.0155135	0.393207
Cyyr1	0.385672	0.0155421	0.393207
Acin1	0.186668	0.0155699	0.393207
Nxpe1	0.455621	0.0155755	0.393207
St6galnac5	-0.440926	0.0156551	0.393207
Klhl40	-0.609023	0.0156603	0.393207
Tkt	-0.25048	0.0156631	0.393207
Plekha7	-0.809233	0.0156634	0.393207
Trap1	-0.159241	0.0157234	0.393207
LOC102554280	0.927499	0.0157904	0.393207
LOC100362987	-0.459775	0.0157975	0.393207
Astn2	-0.303884	0.0158304	0.393207
Eif2d	-0.296804	0.0158544	0.393207
P4htm	-0.380909	0.0158624	0.393207
Cpt1c	-0.347808	0.0158854	0.393207
LOC102555439	0.536687	0.015888	0.393207
Svop	-0.357757	0.015893	0.393207
Ddx58	0.367397	0.015897	0.393207
Pdss2	0.391383	0.0159056	0.393207
Adora2b	0.562588	0.0159931	0.393207
Smim15	0.388707	0.0160413	0.393207
Rfng	-0.350841	0.016046	0.393207
RGD1306556	-0.405275	0.0160888	0.393207
Ndufa9	-0.196067	0.0161275	0.393207
LOC102551447	-0.603997	0.0161409	0.393207
LOC103689968	-0.392194	0.0162192	0.393207
LOC100362980	0.371894	0.0163121	0.393207
Slc15a4	-0.225686	0.0163236	0.393207
Xrcc3	0.694491	0.0163449	0.393207
Hacd4	0.75291	0.0163647	0.393207
Strip1	-0.284513	0.0164789	0.393207
Exoc3	-0.189998	0.0165119	0.393207
LOC682708	-1.69248	0.0165266	0.393207
Ndrg2	0.217558	0.0165371	0.393207
Fasn	-0.411614	0.0165489	0.393207
LOC102549344	-0.766666	0.0165663	0.393207
Slc25a5	-0.206818	0.0165819	0.393207
Gabarapl2	-0.187227	0.0166372	0.393207
LOC102551922	0.517529	0.0166403	0.393207
Hhex	0.470694	0.0166672	0.393207
Uqcr11	-0.387472	0.0166677	0.393207
Tmod3	0.409135	0.0166962	0.393207
LOC102552047	-0.627023	0.0167257	0.393207
Kctd10	0.257211	0.0167492	0.393207
Spdya	0.416328	0.0167687	0.393207
Magee1	-0.274392	0.0168882	0.393207
Gbp1	0.838409	0.0168992	0.393207
LOC690871	-0.236844	0.0169053	0.393207
Zfyve27	-0.254974	0.0169688	0.393207
Pyroxd1	0.465792	0.0170238	0.393207
RGD1311892	-0.311875	0.0170504	0.393207
Bace1	-0.55789	0.0171683	0.393207
Zbed5	-0.624456	0.0172258	0.393207
Dhx32	-0.245034	0.0172376	0.393207
Ldha	-0.317847	0.0172524	0.393207
Ero1b	0.289009	0.0172583	0.393207
Prom1	0.29365	0.0172798	0.393207
Tmem158	-0.698814	0.0172903	0.393207
Srek1	0.291534	0.0172962	0.393207
Cct5	-0.157329	0.0173572	0.393207
Rnpc3	0.277362	0.0173811	0.393207
LOC103693092	0.369899	0.0174313	0.393207
Msi2	0.466037	0.0174593	0.393207
Tmem132c	-0.316422	0.0174635	0.393207
Capn8	0.625688	0.0174868	0.393207
Smim10l1	-0.712714	0.0175219	0.393207
Adck3	-0.417704	0.0175783	0.393207
Abcb1a	0.411997	0.0175802	0.393207
Cdkn2aip	0.332261	0.017619	0.393207
Rsl1	0.452744	0.0176271	0.393207
Mrps21l	0.486084	0.0176332	0.393207
Fbxl15	-0.714673	0.0176632	0.393207
Mgat5	-0.497583	0.017692	0.393207
Ncaph2	-0.194444	0.0176959	0.393207
Usp5	-0.347998	0.0177031	0.393207
Smpd3	-0.267401	0.0177145	0.393207
Fam114a1l1	0.487368	0.0178119	0.393207
Smg8	-0.208793	0.0178317	0.393207
Wdr73	-0.239403	0.017837	0.393207
Panx1	-0.227339	0.0178401	0.393207
Tvp23a	-0.393493	0.0179117	0.393207
LOC102552889	-0.633509	0.0179425	0.393207
LOC103690050	-1.00062	0.0179438	0.393207
Nr2c1	0.398927	0.0179526	0.393207
Wscd1	-0.228178	0.0180821	0.393207
Asic4	-0.34167	0.0181039	0.393207
LOC679881	-0.457711	0.0181218	0.393207
LOC681292	-0.430252	0.0181504	0.393207
LOC108351520	0.744798	0.018153	0.393207
Ucn3	-1.06171	0.0181571	0.393207
C4bpb	-0.571783	0.0181594	0.393207
Tprn	-0.344268	0.0181836	0.393207
Clk1	0.511269	0.018233	0.393207
Grm2	-0.413976	0.0182405	0.393207
Sox4	0.289928	0.0182607	0.393207
LOC100359421	-0.617497	0.0182663	0.393207
Mthfd1	-0.250205	0.0182769	0.393207
Dedd2	-0.547885	0.0183071	0.393207
LOC102553981	0.471841	0.0183303	0.393207
Ebf3	0.684054	0.0184873	0.393207
Psmd3	-0.306556	0.0185122	0.393207
Pus7	0.306155	0.018527	0.393207
Ephb6	-0.565824	0.0185525	0.393207
Zfp868	0.294222	0.0185951	0.393207
Tigar	-0.240659	0.0186415	0.393207
Chrm4	-0.268012	0.0186538	0.393207
Jrkl	0.349373	0.0186853	0.393207
Ap3m2	-0.311696	0.0186862	0.393207
Cpeb1	0.449428	0.0187157	0.393207
Ap4s1	0.218681	0.0187173	0.393207
LOC108350843	0.606647	0.0187229	0.393207
LOC108351407	0.989494	0.0187623	0.393207
Lonp2	-0.17588	0.0187872	0.393207
Wfs1	-0.376683	0.0188115	0.393207
Hid1	-0.342742	0.0188359	0.393207
Zbtb3	-0.3303	0.0188704	0.393207
Kdm2a	0.168012	0.0188727	0.393207
Gas5	0.376765	0.0188823	0.393207
Cuedc1	-0.308421	0.0188925	0.393207
Chrnb2	-0.46151	0.0189421	0.393207
Mrps18a	-0.261479	0.0189757	0.393207
LOC100910106	0.805828	0.019044	0.393207
LOC108348764	0.614579	0.0190759	0.393207
Cartpt	-0.988622	0.0191084	0.393207
Mrpl14	-0.451307	0.0191153	0.393207
Dusp14	-0.478543	0.019164	0.393207
RGD1309779	0.438607	0.0191706	0.393207
Zmat1	0.283868	0.01921	0.393207
Dennd1b	0.229025	0.0192623	0.393207
Zfp879	0.288169	0.01927	0.393207
Casc4	0.257854	0.0192807	0.393207
RGD1305733	-0.226768	0.0192871	0.393207
Arx	-0.372477	0.0192964	0.393207
Ndst1	-0.286462	0.0193059	0.393207
Ubac2	-0.268411	0.0193827	0.393207
Cdkn1b	0.284647	0.0194076	0.393207
Rpe	0.493002	0.0194747	0.393207
Trim43a	0.926097	0.0194857	0.393207
Hexim2	-0.251749	0.0194935	0.393207
Syn2	-0.324851	0.0195005	0.393207
Rnf24	-0.461426	0.019515	0.393207
Pigh	0.214157	0.0195182	0.393207
LOC100910973	0.729966	0.0195486	0.393207
Sin3b	-0.33797	0.0196514	0.393207
LOC102551377	0.609322	0.0196679	0.393207
Uqcc2	-0.441014	0.0197635	0.393207
Spaca9	-0.676567	0.0197644	0.393207
Dnah7_1	-1.07132	0.0198069	0.393207
Gfy	1.95129	0.0198177	0.393207
Hpgd	0.504031	0.0198221	0.393207
LOC100365921	-0.27174	0.0198505	0.393207
Rnf114	-0.183426	0.0198778	0.393207
Zfp952	-0.301762	0.0198941	0.393207
Endog	-0.622847	0.019911	0.393207
Pard6a	-0.435285	0.0199498	0.393207
Trappc2l	-0.247123	0.019957	0.393207
Bid	-0.275123	0.0199667	0.393207
Rft1	0.28026	0.0199811	0.393207
Emx2	0.429582	0.0200003	0.393207
LOC108349449	-0.590009	0.0200075	0.393207
LOC108350383	0.417108	0.0200077	0.393207
Eif2ak2	0.270887	0.0200455	0.393207
Cobll1	0.272518	0.0200498	0.393207
St3gal6	0.525851	0.0200938	0.393207
Trappc9	-0.367522	0.0201141	0.393207
Ydjc	-0.415541	0.0201609	0.393207
Mrps24	-0.239331	0.0201646	0.393207
RGD1563049	0.305409	0.0201662	0.393207
Amn1	0.411225	0.0201723	0.393207
LOC100911986	0.452904	0.0202154	0.393207
Bcl2a1	0.769928	0.0202347	0.393207
Gnpnat1	0.4855	0.0202555	0.393207
RGD1359634	-0.190616	0.0202664	0.393207
RGD1562758	-0.625843	0.0202757	0.393207
Apool	0.604663	0.0203537	0.393207
Ten1	-0.473491	0.0203597	0.393207
Tom1l1	0.471184	0.0204348	0.393207
Cdk5	-0.206453	0.0204607	0.393207
LOC108350947	0.690894	0.0204683	0.393207
LOC102547511	0.47913	0.0204903	0.393207
Galnt1	0.301836	0.0204933	0.393207
Mmp17_1	-0.515528	0.0205335	0.393207
Mpc2	-0.205665	0.0205428	0.393207
Tmem177	-0.4237	0.0205612	0.393207
Pdcd2l	-0.401856	0.0206102	0.393207
LOC691170	0.433011	0.0207119	0.393207
Spats2l	-0.161203	0.0207308	0.393207
Spire2	-0.221195	0.0207901	0.393207
Eri3	-0.378985	0.0208155	0.393207
Zfyve1	-0.344278	0.0208157	0.393207
Ccnl1	0.383849	0.0208421	0.393207
Efhd1	0.381589	0.0208521	0.393207
LOC102554323	-0.473743	0.0208586	0.393207
Plekhg4	-0.402007	0.0208765	0.393207
Cdpf1	-0.426162	0.0208842	0.393207
Pafah1b3	-0.373229	0.0209047	0.393207
Rfx5	0.204345	0.0209049	0.393207
Usp22	-0.520824	0.0209267	0.393207
LOC102554932	0.897225	0.020927	0.393207
Kif1bp	-0.222181	0.0209781	0.393207
LOC102556322	-1.19677	0.0210022	0.393207
Naxd	-0.204018	0.0210208	0.393207
Col24a1	0.560551	0.0210344	0.393207
LOC108352158	1.22968	0.0210459	0.393207
Polr3h	-0.293238	0.0210709	0.393207
Timm23	-0.364698	0.0211002	0.393207
MGC109340	0.894158	0.0211251	0.393207
Fhit	-0.25339	0.0211269	0.393207
Srsf1	0.510894	0.021135	0.393207
Gpd1l	-0.423893	0.0211465	0.393207
Bhlhe41	0.34056	0.0211632	0.393207
RGD1560394	-0.707049	0.0212229	0.393207
Lingo1	-0.326476	0.0212401	0.393207
LOC102550011	-0.452205	0.0213005	0.393207
Stx17	0.215801	0.0213242	0.393207
Nasp	0.263333	0.0213262	0.393207
Slc2a6	-0.465403	0.0213733	0.393207
Pex11a	0.53068	0.0214109	0.393207
LOC103689975	-0.467692	0.0214157	0.393207
Grik1	0.206156	0.0214269	0.393207
LOC100912473	0.299404	0.0214598	0.393207
Pigbos1	0.376778	0.021481	0.393207
Rps15	-0.368216	0.0214937	0.393207
Sez6	-0.372639	0.0215452	0.393207
Rida	0.256448	0.0216086	0.393207
Upf3b	0.453068	0.0216373	0.393207
Rbm25	0.892769	0.0216581	0.393207
Atraid	-0.271204	0.021661	0.393207
Zscan18	-0.168923	0.021665	0.393207
LOC100125368	-0.44352	0.0217059	0.393207
Itm2c	-0.267046	0.0217114	0.393207
Smarce1	0.317769	0.0217453	0.393207
RGD1309036	0.916131	0.0217673	0.393207
Cnksr3	0.361622	0.0217976	0.393207
Lrrc24	-0.328921	0.0218265	0.393207
Tex261	-0.293147	0.0218326	0.393207
Vamp3	0.382878	0.021837	0.393207
Fgfrl1	-0.227105	0.0218392	0.393207
Cenpe	0.331259	0.0218799	0.393207
Klf3	0.251572	0.0219145	0.393207
Atp5g1	-0.36105	0.0219474	0.393207
LOC100911266	0.380739	0.0219812	0.393207
Ntng2	-0.446662	0.022013	0.393207
Zfp583	0.433691	0.0220329	0.393207
Itga6	0.221168	0.02204	0.393207
Zfp52	0.615319	0.0220515	0.393207
LOC108350688	0.591729	0.0220737	0.393207
Pfkm	-0.222445	0.0220914	0.393207
Immt	-0.163395	0.0220936	0.393207
Timm10b	-0.309847	0.0221201	0.393207
Gba	-0.187166	0.0221231	0.393207
Myadml2	-0.528824	0.0221396	0.393207
Zic3	0.805964	0.0221537	0.393207
Ube2z	-0.238791	0.0221543	0.393207
Luc7l2	0.494895	0.0221897	0.393207
Dnajb3	-0.369174	0.0221929	0.393207
Znrd1	-0.376678	0.0222197	0.393207
Ogfod2	-0.356883	0.0222336	0.393207
LOC102549404	-0.60361	0.0222534	0.393207
Slc25a13	0.663855	0.0222609	0.393207
Usp20	-0.409978	0.0222838	0.393207
Rcbtb2	0.200587	0.0223262	0.393207
Chia	-1.3497	0.0223622	0.393207
LOC691290	-0.495422	0.0224659	0.393207
RGD1560917	0.582752	0.0224768	0.393207
Ccdc18_1	0.445063	0.0225061	0.393207
Fam179a	-0.398213	0.0225109	0.393207
Rmdn2	0.460071	0.0225429	0.393207
LOC100909679	0.2786	0.0225532	0.393207
Fundc1	0.439179	0.022562	0.393207
LOC102548389	0.44416	0.0225833	0.393207
LOC108350662	-0.778403	0.0225921	0.393207
Prss22	-0.543523	0.0225964	0.393207
Sap25	0.508194	0.0225969	0.393207
Sema6d	0.175527	0.0226065	0.393207
Fam207a	-0.387114	0.0226129	0.393207
Selm	-0.28575	0.0226302	0.393207
Clic5	0.189709	0.0226556	0.393207
Idnk	0.397239	0.0226907	0.393207
Tp73	-0.69166	0.0226925	0.393207
Asb1	-0.307633	0.0227454	0.393207
Mtus1	0.223048	0.022747	0.393207
Naaladl2	0.519067	0.0227538	0.393207
Fez2	0.37056	0.0227598	0.393207
LOC103694491	-0.358522	0.0228052	0.393207
Asap2	0.278763	0.0228194	0.393207
Duxbl1	0.328237	0.0228394	0.393207
Ap1b1	-0.218839	0.0228481	0.393207
Fam114a1	0.499806	0.0228649	0.393207
Chrm1	-0.340381	0.0228694	0.393207
Sh3d19	0.198726	0.0229059	0.393207
Arhgap30	0.465487	0.0230607	0.393207
Memo1	0.285207	0.0231084	0.393207
Smc5	0.418259	0.0231139	0.393207
Mtfp1	-0.381704	0.0231742	0.393207
Tmtc3	0.449574	0.023182	0.393207
Dll1	0.256825	0.0232034	0.393207
Rrbp1	0.194155	0.0232309	0.393207
Ambra1	-0.249976	0.0232339	0.393207
Vcam1	0.491779	0.0232466	0.393207
Prss50	-0.779815	0.0232591	0.393207
Nccrp1	0.421369	0.0232601	0.393207
Card9	0.34348	0.0232981	0.393207
LOC100910854	-0.25478	0.0233327	0.393207
Kcng3	-0.571529	0.0233395	0.393207
Fitm2	-0.281447	0.0233767	0.393207
Cdhr3	-0.883678	0.0234317	0.393207
Man2b1	0.445977	0.0234429	0.393207
Sdr39u1	-0.372102	0.0234887	0.393207
Timm17al1	-0.232814	0.0235025	0.393207
Fezf2	-0.438433	0.0235317	0.393207
Htr1b	-0.371332	0.0235408	0.393207
Hspb6	0.371902	0.0235621	0.393207
Dlec1	-1.23964	0.0235869	0.393207
Chpf2	-0.414037	0.0236037	0.393207
LOC100360260	-0.171884	0.0236056	0.393207
LOC103693419	-0.711633	0.0236252	0.393207
Snd1	-0.222185	0.023652	0.393207
Dmwd	-0.382347	0.0236766	0.393207
LOC100363500	-0.47555	0.0237148	0.393207
Rad17	0.359519	0.0237384	0.393207
Sys1	-0.343111	0.023758	0.393207
Actr1a	-0.246703	0.0237692	0.393207
Ubxn11	-0.207023	0.023802	0.393207
Def8	-0.407981	0.023803	0.393207
LOC108348176	-0.238161	0.0238051	0.393207
Peli1	-0.191644	0.0238311	0.393207
Terf2	0.211143	0.023895	0.393207
Pik3r2	-0.232233	0.0239343	0.393207
Adrb1	-0.630917	0.0239404	0.393207
Tjp1	0.246147	0.0240155	0.393207
Rai2	0.23048	0.024025	0.393207
LOC102553671	-0.855743	0.0240507	0.393207
Spred3	-0.289426	0.0241053	0.393207
Cspp1	0.219512	0.02411	0.393207
Emc8	-0.216221	0.0241457	0.393207
Arpc3	-0.169337	0.0241617	0.393207
LOC103691999	0.310944	0.0241771	0.393207
Cacng8	-0.382247	0.0241787	0.393207
Fam171a2	-0.379423	0.0242	0.393207
Fnbp4	0.213653	0.0242019	0.393207
Ecsit	-0.313543	0.0242029	0.393207
Adap2	0.52323	0.0242063	0.393207
Tcerg1	0.237911	0.0242295	0.393207
RGD1560556	0.292375	0.0242397	0.393207
Tcf7l1	0.44074	0.0242517	0.393207
LOC108352888	0.579091	0.0242662	0.393207
F2r	-0.254517	0.0242877	0.393207
Slc39a9	-0.371251	0.0242911	0.393207
Lrrfip2	0.20861	0.024318	0.393207
LOC108352745	0.440889	0.0243364	0.393207
Pank4	-0.366254	0.0244228	0.393207
Sntg1	-0.382761	0.0244282	0.393207
Rai14	0.339522	0.02447	0.393207
Arl16	-0.270504	0.024528	0.393207
Fkbp15	-0.191972	0.0245382	0.393207
Map3k6	0.541199	0.0245809	0.393207
Nhp2l1	-0.370159	0.0246228	0.393207
D2hgdh	-0.254603	0.0246286	0.393207
Rrp7a	-0.16428	0.0246346	0.393207
Otud4	0.221163	0.0246439	0.393207
Aqp4	0.270852	0.0246748	0.393207
Ccpg1	0.305302	0.0247035	0.393207
Otub1	-0.269837	0.0247389	0.393207
Stt3a	0.354184	0.0247452	0.393207
LOC100910575	-0.493047	0.024761	0.393207
Tmed1	-0.315288	0.024766	0.393207
B2m	0.379319	0.0247733	0.393207
RGD1564379	-0.328206	0.0247834	0.393207
Ccdc189	-0.468951	0.0248165	0.393207
LOC100361636	0.421437	0.0248192	0.393207
Samd10	-0.332754	0.0248255	0.393207
LOC102549694	-0.579814	0.0248402	0.393207
Mdp1	0.251463	0.0248449	0.393207
Pmaip1	0.473107	0.0248493	0.393207
LOC102550567	0.449	0.0248612	0.393207
Rras	0.362697	0.024892	0.393207
Zfp612	0.27884	0.0249026	0.393207
Ctu1	-0.287998	0.0249049	0.393207
Fdx1l	-0.39464	0.0249053	0.393207
Lims2	0.430811	0.0249085	0.393207
Rtn4r	-0.352563	0.0249656	0.393207
Ap2a1	-0.446819	0.0250216	0.393207
Ptov1	-0.510576	0.0250219	0.393207
Apol11a	1.00699	0.0250662	0.393207
Btg2	0.464204	0.0250699	0.393207
LOC100909455	0.406186	0.0250782	0.393207
Crb2	-0.649364	0.0250829	0.393207
Capn10	-0.373472	0.0251114	0.393207
Pgf	0.431381	0.0251507	0.393207
RGD1565775	0.231398	0.0251557	0.393207
Sult1d1	0.570209	0.0252342	0.393207
Aarsd1	-0.209933	0.0252375	0.393207
Ubap1	-0.189834	0.0252519	0.393207
LOC108351715	-0.694376	0.0252568	0.393207
Pde2a	-0.314523	0.0252584	0.393207
Inpp5k	-0.231095	0.0252808	0.393207
Ccdc85a	-0.329247	0.0252931	0.393207
Atp6ap2	-0.25369	0.0252963	0.393207
Josd1	-0.22939	0.0253217	0.393207
Sh3bgrl	0.610894	0.0253458	0.393207
Fgf9	0.360051	0.0253614	0.393207
Fam63b	0.244015	0.0253633	0.393207
Ptprf	-0.354834	0.0253775	0.393207
Dyrk3	-0.282301	0.0254171	0.393207
Trpt1	-0.358155	0.0254907	0.393207
Mrpl17	-0.223062	0.0254958	0.393207
Slc46a1	-0.394536	0.0254977	0.393207
Tnfsf12	0.542881	0.025557	0.393207
Cyc1	-0.328953	0.0256073	0.393207
Kirrel3	-0.355338	0.0256298	0.393207
Gpc5	0.198653	0.0256326	0.393207
Itpk1	-0.2392	0.0256423	0.393207
Pdf	-0.284973	0.0256754	0.393207
Dpysl5	-0.403288	0.0256889	0.393207
Mlkl	0.728176	0.0256951	0.393207
LOC103693768	-0.557767	0.0257431	0.393207
Slc2a8	-0.474739	0.0257464	0.393207
Cds1	-0.2918	0.0258052	0.393207
Mtap	0.268588	0.025808	0.393207
LOC103694878	-0.682814	0.0258196	0.393207
Mvk	-0.327091	0.0258201	0.393207
Aadat	0.338483	0.0258462	0.393207
Drc7	-0.924196	0.0258691	0.393207
Yy1	-0.202921	0.0258921	0.393207
C1galt1	0.468357	0.0258957	0.393207
Abcd1	-0.320448	0.0258993	0.393207
Naip6	0.729992	0.0259287	0.393207
Mief2	-0.314337	0.0259558	0.393207
LOC103691163	0.39998	0.0259646	0.393207
Rmi1	0.196195	0.0259683	0.393207
Nadk2	0.290855	0.0259692	0.393207
Klhl25	-0.354985	0.0259798	0.393207
Katnb1	-0.378513	0.0260425	0.393207
Sulf2	-0.269591	0.0260765	0.393207
Kansl1l	0.214449	0.0260887	0.393207
Ptger3	0.438635	0.0260935	0.393207
Tprg1l	-0.252693	0.0261106	0.393207
Mthfsd	-0.310573	0.0261223	0.393207
LOC685158	-0.594991	0.0261523	0.393207
Cmtr1	-0.182015	0.0261549	0.393207
Polr1c	-0.24111	0.0261594	0.393207
Tmem121	-0.379678	0.0261598	0.393207
Lig4	0.297773	0.0261616	0.393207
Miga2	-0.306248	0.0261719	0.393207
Btbd19	-0.343777	0.0262028	0.393207
Fzd10	-0.409669	0.0262609	0.393207
LOC100911417	-1.13573	0.0262654	0.393207
H3f3b	0.565492	0.0262681	0.393207
LOC102554019	0.279103	0.0262946	0.393207
Dtymk	-0.316204	0.0263164	0.393207
Nabp1	0.356386	0.026344	0.393207
Polr2a	0.422919	0.0263696	0.393207
Rae1	-0.263725	0.0264077	0.393207
Xpnpep3	-0.302036	0.0264257	0.393207
Apba2	-0.347716	0.0264375	0.393207
Zc3hav1	0.380769	0.0264509	0.393207
Adprhl2	-0.303449	0.0264604	0.393207
Mycl	-0.210752	0.0264794	0.393207
Fmo4	0.342298	0.0265349	0.393207
LOC102556347	0.303958	0.0265465	0.393207
Aga	0.348918	0.0265587	0.393207
Slfn5	0.604199	0.0265733	0.393207
Tssc4	-0.259673	0.0266069	0.393207
Cxcl14	0.191081	0.0266344	0.393207
LOC102556061	0.515863	0.0266375	0.393207
Ccser1	-0.220561	0.026648	0.393207
Edc3	-0.206252	0.0266641	0.393207
Smim17	0.279828	0.0266691	0.393207
Sarnp	0.514067	0.0266777	0.393207
Tlr7	0.434006	0.0266878	0.393207
Pax6	0.23031	0.0267337	0.393207
Tpgs1	-0.223355	0.026748	0.393207
Slc25a3	-0.178087	0.0267952	0.393207
Rps18	-0.27938	0.0267994	0.393207
Cnot11	-0.226766	0.026819	0.393207
Setx	0.159432	0.0268297	0.393207
Mx2	0.323374	0.0268298	0.393207
Ahsa1	-0.246553	0.0268564	0.393207
Nipal3	-0.618338	0.0268567	0.393207
Sema4f	-0.386256	0.0269231	0.393207
LOC100362965	-0.271822	0.0269261	0.393207
Lrrc41	-0.241254	0.0269722	0.393207
Camkk2	-0.436057	0.0269736	0.393207
Zfp709	0.276366	0.0270132	0.393207
Bscl2	0.334585	0.0270201	0.393207
Exosc4	-0.356641	0.027035	0.393207
Pnrc2	0.30222	0.0270553	0.393207
Mrps7	-0.205532	0.0270583	0.393207
Syngr1	-0.535505	0.0270619	0.393207
RGD1306227	-0.587082	0.0270941	0.393207
Chaf1a	-0.128306	0.0270981	0.393207
Tmem47	0.640553	0.0271028	0.393207
Ramp3	-0.508195	0.0271108	0.393207
Topors	0.346047	0.0271286	0.393207
Sez6l2	-0.357469	0.0271375	0.393207
RGD1564149	-1.06509	0.0271398	0.393207
Strn4	-0.267614	0.0271502	0.393207
Pkm	-0.323862	0.0271559	0.393207
Psme1	0.413882	0.0271711	0.393207
Acadl	0.219028	0.0271858	0.393207
Galnt16	-0.357757	0.0271904	0.393207
Large1	-0.267953	0.027216	0.393207
Parp9	0.420999	0.0272214	0.393207
Hbp1	0.303925	0.0272495	0.393207
Atp13a2	-0.348037	0.0273154	0.393207
Snrpf	0.504695	0.0273211	0.393207
LOC102555672	0.43055	0.0273492	0.393207
Gltscr1l	0.198125	0.0273529	0.393207
Ostc	0.339837	0.0273615	0.393207
Acsf2	0.249826	0.0273632	0.393207
Trmt44	-0.349282	0.027372	0.393207
Mcm3ap	-0.289458	0.0273829	0.393207
Gamt	-0.334188	0.0274001	0.393207
Supt20h	0.257416	0.0274866	0.393207
Mtch1	-0.333284	0.0274936	0.393207
Ptgs2	-0.284969	0.0275113	0.393207
Got1	-0.2213	0.0275208	0.393207
Tmem119	-0.303214	0.027538	0.393207
Manba	0.221768	0.0275541	0.393207
LOC108352010	-0.659663	0.0275834	0.393207
Sirt3	-0.300178	0.0276025	0.393207
Alkbh7	-0.360503	0.0276526	0.393207
Trub2	-0.265186	0.0276559	0.393207
Gpr162	-0.231878	0.0276915	0.393207
Sult5a1	-0.653829	0.0277034	0.393207
Gpn1	-0.171979	0.0277066	0.393207
Cep95	0.34737	0.0277193	0.393207
Trnn	1.38645	0.0277244	0.393207
Lyve1	0.612052	0.0277512	0.393207
Map2k2	-0.342594	0.027752	0.393207
Luc7l3	0.371772	0.027771	0.393207
Rbbp9	0.344623	0.0277894	0.393207
Mfsd13a	-0.361449	0.0278253	0.393207
Mtrf1	0.312211	0.0278521	0.393207
Il17d	0.446112	0.0278791	0.393207
Frmpd2	-0.801436	0.0278991	0.393207
LOC102553278	0.463792	0.0279352	0.393207
Fbxo31	-0.375902	0.0279769	0.393207
Zfp184	0.266826	0.0279831	0.393207
Zfp956	-0.217889	0.028005	0.393207
Plgrkt	0.299668	0.0280235	0.393207
Lhfpl4	-0.54202	0.0280328	0.393207
Higd2a	-0.326391	0.0280375	0.393207
Ptprn2	-0.264469	0.0280523	0.393207
Tmem107	-0.311975	0.0280726	0.393207
Irs2	-0.308643	0.0280845	0.393207
LOC103693683	-0.477832	0.0281128	0.393207
Dhcr24	-0.319334	0.0281357	0.393207
LOC691309	-0.273846	0.0281408	0.393207
Syt12	-0.404738	0.0281419	0.393207
RGD1564450	-0.380799	0.0281819	0.393207
Pbx3	0.369436	0.028196	0.393207
Lcmt2	-0.362056	0.0282057	0.393207
Spata18	-1.41351	0.0283022	0.393207
Gipc1	-0.212052	0.0283505	0.393207
Brd3	0.13809	0.0283692	0.393207
Mtus2	-0.238564	0.0283936	0.393207
Ppp2r1a	-0.316079	0.0284204	0.393207
Chpf	-0.400274	0.0284267	0.393207
Gramd1a	-0.271739	0.02843	0.393207
Pnpt1	0.428181	0.0284437	0.393207
LOC103694137	0.388117	0.0284576	0.393207
Klf16	-0.393725	0.0284658	0.393207
Tpk1	0.345569	0.0284673	0.393207
Grb2	-0.133359	0.0284814	0.393207
LOC103692691	0.450282	0.028502	0.393207
LOC102551586	0.71111	0.0285226	0.393207
LOC103694470	-0.452646	0.0285315	0.393207
Jam2	0.278327	0.0285665	0.393207
LOC103693417	1.77918	0.0285931	0.393207
LOC100912319	-0.392346	0.0285955	0.393207
LOC108348175	0.537499	0.0286001	0.393207
LOC103691147	0.78837	0.0286021	0.393207
LOC367191	-0.18201	0.0286987	0.393207
Abt1	-0.174174	0.0287038	0.393207
Itpkc	-0.243563	0.0287327	0.393207
Rassf1	0.186791	0.0287605	0.393207
Ubac1	-0.191136	0.0287799	0.393207
Ufsp1	-0.212506	0.0288022	0.393207
LOC108349002	-0.298464	0.0288338	0.393207
Zhx2	-0.208715	0.0288364	0.393207
Arl10	-0.182938	0.0288459	0.393207
Grik5	-0.314231	0.0288488	0.393207
LOC102555911	0.292415	0.0288493	0.393207
Hcls1	0.32356	0.0288702	0.393207
Myo6	0.213611	0.0288734	0.393207
Rnf123	-0.287175	0.0288975	0.393207
Mapk8ip2	-0.30742	0.0289432	0.393207
Gstt3	0.359734	0.0289465	0.393207
Gnat1	0.664876	0.0289904	0.393207
Pik3c2a	0.335313	0.0290078	0.393207
Scx	-0.790743	0.0290161	0.393207
Ammecr1	0.362202	0.0290237	0.393207
Pcdh8	-0.281993	0.0290251	0.393207
Raf1	-0.179086	0.0291414	0.393207
Kin	0.318531	0.0291523	0.393207
Hmgn3	0.433134	0.0291671	0.393207
Nsun5	-0.24921	0.0291688	0.393207
Ythdc1	0.307367	0.0292356	0.393207
Aurkaip1	-0.230177	0.0292524	0.393207
Rc3h2	0.336628	0.0292534	0.393207
Itgb1	0.303954	0.0292666	0.393207
LOC100912988	1.05024	0.0293046	0.393207
Gxylt1	0.289795	0.0293127	0.393207
Tmem181	-0.251237	0.0293131	0.393207
RGD1563222	1.01814	0.0293518	0.393207
Tmx3	0.467548	0.0293711	0.393207
LOC103693122	0.974689	0.0293733	0.393207
Tmem79	-0.476544	0.0293736	0.393207
Dnah10	-0.708355	0.029378	0.393207
Tlr13	0.328174	0.0293965	0.393207
LOC100910275	-0.988264	0.0294038	0.393207
Lmo1	-0.330708	0.0294378	0.393207
Cmss1	-0.239123	0.0294652	0.393207
LOC103691253	-0.52056	0.0295001	0.393207
Slfn2	0.505862	0.0295139	0.393207
Tmem167b	-0.271995	0.029532	0.393207
Mesdc2	0.232198	0.0295648	0.393207
Tmem106c	0.202288	0.0296314	0.393207
Stat2	0.186622	0.0296468	0.393207
Irf2	0.538266	0.0296618	0.393207
Phkb	0.271841	0.0296798	0.393207
Adsl	-0.178773	0.0296888	0.393207
Erg	0.397518	0.0296949	0.393207
LOC691153	-0.635544	0.0297285	0.393207
Ppt1	-0.168291	0.0297778	0.393207
Ppp2r5b	-0.310978	0.029816	0.393207
RGD1564606	0.337612	0.029824	0.393207
Ahcyl1	0.214538	0.0298363	0.393207
Maged1	-0.32127	0.0299059	0.393207
Tmem186	-0.269282	0.0299073	0.393207
Atcay	-0.305344	0.0299167	0.393207
Mboat4	-0.388792	0.0299198	0.393207
Frmd8	-0.332483	0.0299784	0.393207
Adamts3	-0.3349	0.0299957	0.393207
Mfn2	-0.51656	0.0299983	0.393207
Glrx5	-0.356168	0.0300239	0.393207
Map1lc3a	-0.283954	0.030062	0.393207
Mtmr11	0.258566	0.0300704	0.393207
Fam43b	-0.496423	0.0300998	0.393207
Ccar1	0.453214	0.0301001	0.393207
Spock1	-0.304913	0.0301453	0.393207
Pde1b	-0.373548	0.0301552	0.393207
Man1c1	-0.191652	0.0301968	0.393207
Kat7	-0.231372	0.0302107	0.393207
Wdr43	0.268957	0.030242	0.393207
Bbs5	0.333528	0.0302663	0.393207
Glt8d2	-0.423981	0.0302706	0.393207
Tob1	0.242004	0.0302733	0.393207
Scamp4	-0.461519	0.0302881	0.393207
Wdr34	-0.290318	0.0302987	0.393207
Tmem154	0.468589	0.0303586	0.393207
Acer2	0.410741	0.0303677	0.393207
Herc6	0.333572	0.0303825	0.393207
Rac3	-0.356621	0.0304119	0.393207
Unc13c	0.414364	0.0304279	0.393207
Synrg	-0.32744	0.0304454	0.393207
Tmem240	-0.440401	0.0304494	0.393207
Med16	-0.352858	0.0304638	0.393207
Pcsk1n	-1.2962	0.0304675	0.393207
LOC102554986	1.40045	0.0305048	0.393207
Snx14	0.297921	0.0305104	0.393207
Slc45a1	-0.389674	0.0305146	0.393207
Adra2c	-0.34701	0.0305339	0.393207
LOC103691872	0.296394	0.0305474	0.393207
Srsf11	0.304863	0.0305541	0.393207
Ints6l	0.184971	0.0305629	0.393207
Zcchc7	0.319617	0.0305671	0.393207
Tdrd3	0.381561	0.0305673	0.393207
LOC108351663	0.725441	0.0306249	0.393207
Cited2	0.275481	0.0306463	0.393207
Zfp326_1	0.395437	0.0306531	0.393207
Atf5	0.263862	0.0306643	0.393207
Flcn	-0.210112	0.030687	0.393207
LOC102552810	-0.829129	0.0307052	0.393207
Rbm19	-0.237819	0.0307112	0.393207
Alkbh4	-0.421015	0.0307166	0.393207
Grik3	-0.557439	0.030731	0.393207
Tmem199	-0.210678	0.0308601	0.393207
Cdca7l	0.335512	0.0308709	0.393207
LOC100364457	-0.630088	0.030885	0.393207
Fastkd2	0.253772	0.0309068	0.393207
Dazap2	0.233994	0.0309932	0.393207
Polr1a	-0.194514	0.0310034	0.393207
Gal3st3	-0.465414	0.0310246	0.393207
Gem	0.462127	0.0310458	0.393207
Kmt2e	0.246179	0.0310815	0.393207
Glud1	0.152725	0.0311042	0.393207
Hmg1l1	0.756315	0.0311922	0.393207
Maf	0.760548	0.0311933	0.393207
Irs1	-0.458747	0.031202	0.393207
Ptprn	-0.252554	0.0312091	0.393207
Map3k8	0.410027	0.0312357	0.393207
Ap5b1	-0.452308	0.0313001	0.393207
Rrp15	0.369055	0.031368	0.393207
Ube2m	-0.251963	0.031371	0.393207
Alad	-0.378551	0.0313976	0.393207
Atp6v0e2	-0.373651	0.0314097	0.393207
Sox7	0.49745	0.0314164	0.393207
Casp1	0.600348	0.0314464	0.393207
Synm	0.251222	0.0314538	0.393207
Zfand6	0.480623	0.0315117	0.393207
Tmem117	0.230274	0.0315303	0.393207
Btbd1	0.418105	0.0315365	0.393207
Pradc1	-0.224357	0.0315759	0.393207
Armc4	-0.638073	0.0315958	0.393207
Plpp7	-0.304208	0.0316049	0.393207
Rbm42	-0.404184	0.0316227	0.393207
Runx2	0.294241	0.0316643	0.393207
Gna11	-0.343564	0.0317203	0.393207
RGD1309489	-0.244395	0.0317233	0.393207
Nckipsd	-0.304847	0.0317233	0.393207
Gtpbp8	0.46331	0.0317363	0.393207
Aim1l	-0.565385	0.0317416	0.393207
Fkbp8	-0.294117	0.0318004	0.393207
Chst1	-0.302266	0.0318074	0.393207
Ndufa2	-0.322499	0.0318524	0.393207
LOC102546723	0.341144	0.0318782	0.393207
Bsdc1	-0.206382	0.0318953	0.393207
Gpcpd1	0.194307	0.0318992	0.393207
Mir343	-0.918046	0.0320181	0.393207
Anapc16	0.190243	0.0320403	0.393207
Whamm	0.191409	0.0320417	0.393207
Pla2g4f	-0.704424	0.0320439	0.393207
RGD1562080	-0.411296	0.0320503	0.393207
LOC102551211	0.203767	0.0320565	0.393207
Mrpl10	-0.197952	0.0320605	0.393207
LOC103694869	-0.804654	0.0320731	0.393207
Prpf39	0.452506	0.032093	0.393207
Arid3a	0.273984	0.0321026	0.393207
Abcg2	0.596944	0.0321037	0.393207
Cyp51	0.361794	0.0321137	0.393207
Srp68	-0.185795	0.0321473	0.393207
Nat14	-0.347758	0.0321532	0.393207
Napa	-0.341688	0.0321729	0.393207
Dhrs7	0.416332	0.032176	0.393207
Twf2	-0.430674	0.0321803	0.393207
Tgfbr1	0.429671	0.0322024	0.393207
Rbm3	0.352068	0.032277	0.393207
Gnai3	0.365966	0.0323285	0.393207
Wdr66	-0.477389	0.0324117	0.393207
Smpd1	-0.410719	0.0324683	0.393207
Ceacam18	-0.304765	0.0324938	0.393207
Entpd1	-0.699253	0.0325076	0.393207
Senp3	-0.245126	0.0325077	0.393207
Atxn7l3	-0.383433	0.0325289	0.393207
Safb2	0.191466	0.0325441	0.393207
Matn4	-0.545638	0.0325511	0.393207
Gimap8	0.469712	0.0325704	0.393207
LOC102551940	0.484027	0.0325909	0.393207
Sbf1	-0.356539	0.0326416	0.393207
LOC100911196	-0.265467	0.032665	0.393207
Msl2	0.259311	0.0327122	0.393207
Nudt19	0.339551	0.0327125	0.393207
Sez6l	-0.347232	0.0327183	0.393207
LOC108350110	0.649802	0.0327295	0.393207
Fuk	-0.40453	0.0327508	0.393207
Daglb	-0.317828	0.032774	0.393207
Stat4	0.65556	0.0327811	0.393207
Tmem50b	-0.202314	0.0327869	0.393207
LOC103692220	0.349653	0.0328091	0.393207
LOC681355	0.497587	0.0328806	0.393207
LOC498829	-0.419935	0.0329069	0.393207
Cep57l1	0.298162	0.032907	0.393207
LOC103692512	0.403344	0.03291	0.393207
Wrap73	-0.250506	0.0329251	0.393207
Sec14l1	-0.236179	0.0329854	0.393207
Stx7	-0.316086	0.0329875	0.393207
LOC102548526	0.265728	0.0330037	0.393207
Rbm48	0.4664	0.0330623	0.393207
Pik3ca	0.288476	0.0330879	0.393207
Clcn1	0.352516	0.0331955	0.393207
Garem1	-0.504452	0.0332517	0.393207
Sirt1	0.332547	0.0332594	0.393207
Tmem115	-0.352613	0.033287	0.393207
Lsp1	0.55508	0.0333254	0.393207
Kdelc2	0.41225	0.0333294	0.393207
LOC681458	0.628119	0.0333773	0.393207
LOC103694321	0.393791	0.0333847	0.393207
Pigw	0.340941	0.033414	0.393207
Tra2b	0.525588	0.0334195	0.393207
Hnrnpd	0.361816	0.0334304	0.393207
C1qtnf4	-0.379055	0.0334685	0.393207
Aldh6a1	0.224254	0.0334817	0.393207
Dhx37	-0.285921	0.0334878	0.393207
Echdc1	0.429226	0.033489	0.393207
Hibadh	0.230149	0.0335075	0.393207
Ubn2	0.259172	0.0335547	0.393207
Tmem263	0.451468	0.0335789	0.393207
Actl6b	-0.302178	0.0335908	0.393207
LOC102547322	0.270883	0.0336467	0.393207
Npas3	0.343999	0.0336588	0.393207
Hnrnpdl	0.301238	0.0336606	0.393207
Chmp1b	0.318056	0.0336674	0.393207
Fzr1	-0.329672	0.0337064	0.393207
Dip2a	-0.386737	0.0337101	0.393207
Bop1	-0.380695	0.0337432	0.393207
Lrfn4	-0.393606	0.0337689	0.393207
Urgcp	-0.323776	0.0337708	0.393207
Sprn	-0.239854	0.0337857	0.393207
Chadl	-0.412691	0.0337885	0.393207
Thoc5	-0.174808	0.0337987	0.393207
Yes1	0.510392	0.0338013	0.393207
Taf13	0.473756	0.033828	0.393207
Slc1a1	-0.342287	0.0338378	0.393207
Slc43a2	-0.192175	0.0338574	0.393207
Dnajc16	-0.350012	0.033859	0.393207
Snx12	-0.206647	0.0338822	0.393207
Hn1	-0.225152	0.033883	0.393207
Necab3	-0.295935	0.0338943	0.393207
Grpel1	-0.242289	0.0338997	0.393207
Bnip2	0.229107	0.0339039	0.393207
Galnt11	-0.175552	0.0339059	0.393207
Acot7	-0.244327	0.0339311	0.393207
LOC108348117	-0.603869	0.0339342	0.393207
Spag5	0.217687	0.0339346	0.393207
Msx2	0.580671	0.0339524	0.393207
Marcks	0.477138	0.0339591	0.393207
Edn1	0.576512	0.0339684	0.393207
Emx1	-0.318036	0.0339981	0.393207
LOC102553524	0.602584	0.0340033	0.393207
T2	-0.682278	0.0340106	0.393207
LOC102547162	0.392469	0.0340122	0.393207
Ccnt1	-0.892752	0.0340434	0.393207
Trps1	0.326865	0.0340657	0.393207
Zbtb8b	-0.352029	0.0340887	0.393207
Chst8	-0.484598	0.0340928	0.393207
Fra10ac1	0.463592	0.0340992	0.393207
Prpsap1	-0.284599	0.0341189	0.393207
Smco4	-0.520696	0.0341321	0.393207
Bmpr1b	0.279788	0.034137	0.393207
Tmem243	0.29084	0.0341512	0.393207
Hipk4	0.954972	0.0341742	0.393207
Mtor	-0.276141	0.0341796	0.393207
Atp6v1g1	0.296005	0.034246	0.393207
Hmgn2	0.473409	0.0342687	0.393207
Serpine1	0.539493	0.0342972	0.393207
Smc4	0.3897	0.0344047	0.393207
Map3k7cl	0.546016	0.0344182	0.393207
Eral1	-0.195766	0.0344245	0.393207
Pnn	0.320575	0.0344399	0.393207
RGD1307947	0.546541	0.0344448	0.393207
Tmem100	0.621607	0.034458	0.393207
LOC102550366	0.650763	0.0344709	0.393207
Cbln4	0.316542	0.0344718	0.393207
Ric8a	-0.164214	0.0344946	0.393207
Cs	-0.21819	0.0345271	0.393207
Lrrc14	-0.361404	0.0345274	0.393207
Sergef	-0.282138	0.0345427	0.393207
Cntnap4	-0.311257	0.0345436	0.393207
LOC100911432	-0.289582	0.0345601	0.393207
Fgl2	0.703126	0.0345818	0.393207
Ggct	0.592796	0.0346361	0.393207
Slc41a3	-0.473342	0.0346562	0.393207
Susd3	-0.389669	0.034674	0.393207
Nuf2	0.630757	0.0347357	0.393207
Map2k5	0.166111	0.0347439	0.393207
Ppcdc	-0.541589	0.034755	0.393207
Wbp2	0.206258	0.0347824	0.393207
LOC684557	0.406294	0.0348038	0.393207
Kctd18	0.383683	0.0348077	0.393207
Vps18	-0.189541	0.0348342	0.393207
Nsmaf	0.23433	0.0348404	0.393207
Hdac3	-0.174273	0.0348506	0.393207
Pon2	0.421898	0.0348544	0.393207
Arf1	-0.183083	0.034876	0.393207
Agbl4	-0.807918	0.0349818	0.393207
Ap2a2	-0.217047	0.0349916	0.393207
Pxmp2	0.378353	0.0349972	0.393207
Rbl2	0.170243	0.0350344	0.393207
LOC100911959	-0.848028	0.035063	0.393207
Lpar4	0.567974	0.0350736	0.393207
Tecpr2	-0.235139	0.0350907	0.393207
Cox8a	-0.296226	0.0351241	0.393207
Kif5b	0.222998	0.0351256	0.393207
Ltn1	0.290085	0.0351433	0.393207
Stk19	-0.328041	0.035152	0.393207
Mllt1	-0.306325	0.0351526	0.393207
Slc25a29	-0.318563	0.035155	0.393207
Pip5k1a	-0.163576	0.0351931	0.393207
Lrrcc1	0.379812	0.0351973	0.393207
Slc14a1	0.183081	0.0352023	0.393207
Tbcel	0.180953	0.0352032	0.393207
Srcin1	-0.377594	0.0352039	0.393207
Ints3	-0.266556	0.0352295	0.393207
Celsr2	-0.353122	0.035237	0.393207
Amer3	-0.348094	0.0352373	0.393207
Trna	1.66115	0.0352764	0.393207
Hrh3	-0.272161	0.0353091	0.393207
Dnah6	-0.82818	0.0353117	0.393207
Chst5	-0.349592	0.0353156	0.393207
LOC100910079	-0.32229	0.0353198	0.393207
Pign	0.329789	0.0353375	0.393207
LOC103693391	0.432111	0.0353422	0.393207
Podxl2	-0.398471	0.0353446	0.393207
Tp53inp1	0.310503	0.0353951	0.393207
Slc27a4	-0.386881	0.0353979	0.393207
LOC100362333	0.555377	0.0354204	0.393207
Scfd2	-0.228147	0.0354215	0.393207
Ccdc107	0.174444	0.0354377	0.393207
LOC100910714	0.404145	0.0354722	0.393207
Sephs1	0.1151	0.0354807	0.393207
Clk4	0.394125	0.03552	0.393207
Slc6a17	-0.200367	0.0356235	0.393207
Ncdn	-0.278247	0.0356638	0.393207
LOC100911252	-0.468788	0.0356826	0.393207
LOC102550090	0.744185	0.0357629	0.393207
Cecr5	-0.253206	0.0359183	0.393207
Pld3	-0.306103	0.0359275	0.393207
Txn1	-0.277614	0.0359315	0.393207
Adra1d	-0.644152	0.0359493	0.393207
Copb1	-0.131529	0.0359601	0.393207
Dguok	0.222622	0.0359789	0.393207
Slc22a17	-0.39959	0.0360208	0.393207
Akap8	0.225733	0.0360475	0.393207
Itm2a	0.387105	0.0360512	0.393207
Elk3	0.394225	0.0360577	0.393207
Ttc16	-0.307885	0.0360832	0.393207
RGD1310507	0.544827	0.0360989	0.393207
Camkk1	-0.261674	0.0361258	0.393207
Usp51	0.357381	0.0361458	0.393207
Cbx6	-0.242283	0.0361479	0.393207
Cers1	-0.397669	0.0362087	0.393207
Gdf1	-0.397669	0.0362087	0.393207
Fam110b	-0.159284	0.036226	0.393207
LOC100359922	-0.462468	0.03632	0.393207
Pcnp	0.512455	0.0363495	0.393207
Tcam1	0.490179	0.0363732	0.393207
Thap7	-0.260573	0.0363775	0.393207
Atg16l1	-0.175494	0.0364217	0.393207
Tubgcp2	-0.262168	0.0365038	0.393207
Carhsp1	-0.250398	0.0365181	0.393207
Tmsbl1	0.397046	0.0365196	0.393207
Tor4a	-0.426805	0.0365487	0.393207
LOC108352581	0.472545	0.0366283	0.393207
Tra2a	0.424337	0.036639	0.393207
Psme4	0.329263	0.0366504	0.393207
Dlx2	-0.290654	0.0366699	0.393207
Cox16	0.316831	0.0366895	0.393207
Flt1	0.205586	0.0367358	0.393207
Adgrb2	-0.310419	0.0367394	0.393207
Gemin2	0.205665	0.0367446	0.393207
Rhbdd2	-0.361514	0.0367657	0.393207
Cdca8	0.559387	0.0367823	0.393207
Slc7a14	-0.719513	0.0368283	0.393207
Tomm34	-0.223435	0.0368353	0.393207
Atp1a1	-0.234809	0.0368437	0.393207
Lrrc25	0.814688	0.0368578	0.393207
Nomo1	-0.195706	0.0368727	0.393207
Ccdc180	-0.367665	0.036882	0.393207
Polr3k	-0.264302	0.0368946	0.393207
Tmem161b	0.28181	0.0369104	0.393207
LOC102552990	0.698057	0.0369426	0.393207
LOC100910771	-0.765622	0.0369441	0.393207
Sept2	0.251021	0.0369817	0.393207
Wbscr17	-0.262114	0.0370066	0.393207
Tm7sf2	-0.408703	0.0370152	0.393207
Agbl3	0.397398	0.0370207	0.393207
Tmem59l	-0.337973	0.0370544	0.393207
Ngb	-0.429404	0.0370578	0.393207
LOC103690234	0.488661	0.0370608	0.393207
Dnajc7	0.245659	0.0370623	0.393207
Ostf1	0.434498	0.0370852	0.393207
Dbn1	0.20044	0.0371125	0.393207
LOC100911956	0.857068	0.0371662	0.393207
Acaa1	-0.25399	0.0371961	0.393207
Ube2o	-0.256796	0.0372227	0.393207
LOC108350216	-0.617126	0.0372305	0.393207
Megf11	-0.194316	0.0372648	0.393207
Fto	-0.231507	0.0373064	0.393207
Borcs8	-0.330233	0.0373136	0.393207
Sh2b2	-0.251693	0.0373151	0.393207
Ogt	0.20377	0.0373385	0.393207
LOC100911260	-0.77846	0.0374299	0.393207
Hacd1	0.322607	0.0374528	0.393207
Prr7	-0.492071	0.0374605	0.393207
Ankh	-0.181175	0.0375507	0.393207
Fli1	0.431697	0.0375695	0.393207
Zwilch	0.493016	0.0375699	0.393207
Kcng1	-0.406285	0.0375894	0.393207
Zfp300	0.274753	0.0376251	0.393207
Atp10d	0.333416	0.037684	0.393207
Fam98c	-0.274521	0.0376948	0.393207
Ptpn2	0.322844	0.0377074	0.393207
Mir186	0.7839	0.0377367	0.393207
LOC103693323	-0.282394	0.0377377	0.393207
RGD1560398	-0.216008	0.0377596	0.393207
Zfyve16	0.264159	0.0378156	0.393207
Abhd3	0.484225	0.0378592	0.393207
Tfpi	0.480067	0.0378621	0.393207
Zbtb6	0.596969	0.037885	0.393207
Sec61a2	0.399195	0.0378987	0.393207
Elf1	0.3124	0.0379145	0.393207
Stk16	-0.234331	0.0379438	0.393207
Mcrs1	-0.175436	0.0379599	0.393207
LOC102551889	0.277665	0.0379893	0.393207
Prdx3	-0.222326	0.038103	0.393207
Qtrt2	-0.204363	0.038118	0.393207
Thap2	0.408905	0.038137	0.393207
Htatsf1	0.321649	0.0381514	0.393207
Tsc22d3	0.28818	0.0382126	0.393207
Mchr1	-0.304431	0.0382134	0.393207
Men1	-0.262947	0.0382253	0.393207
Phyhip	-0.839197	0.038239	0.393207
Pcsk2	-0.395063	0.0382751	0.393207
Ttc14	0.381438	0.0382809	0.393207
Foxc1	0.882781	0.0382959	0.393207
Cyp7b1	0.316548	0.0383149	0.393207
Mapk8ip3	-0.263516	0.0383193	0.393207
Smurf2	0.19763	0.0383253	0.393207
Sec62	0.489128	0.0383324	0.393207
Actb	-0.272857	0.0383361	0.393207
Cd302	0.3706	0.0383376	0.393207
Gmfg	0.540832	0.0383842	0.393207
Ppp5c	-0.229346	0.0384311	0.393207
Ube2b	-0.42146	0.0384354	0.393207
Lbr	-0.33589	0.0384369	0.393207
Ipo4	-0.250538	0.0384682	0.393207
Ttpa	-0.378772	0.038474	0.393207
LOC108350844	0.334164	0.0384973	0.393207
Akr1a1	-0.200236	0.0385113	0.393207
Fv1	-0.228914	0.0385236	0.393207
Snx4	0.227797	0.0385348	0.393207
Slc17a6	0.418426	0.0385354	0.393207
Pir	0.34363	0.038622	0.393207
Mgat4c	0.382779	0.0386601	0.393207
Mcoln1	-0.174462	0.0386775	0.393207
Pcnx2	-0.296621	0.0386827	0.393207
Tas2r137	0.374732	0.0387374	0.393207
Trne	1.56575	0.0388215	0.393207
LOC102554243	0.445994	0.0388642	0.393207
Rps6ka2	-0.310227	0.0388654	0.393207
Alg1	-0.280985	0.0388878	0.393207
Tmem185a	-0.293911	0.03891	0.393207
LOC102552467	0.277164	0.0389351	0.393207
Car6	0.330972	0.0389608	0.393207
Gpatch4	0.378225	0.0389632	0.393207
Itgb1bp1	-0.295096	0.038971	0.393207
Tln2	-0.268403	0.0389911	0.393207
Bcl6	0.205148	0.0390402	0.393207
Rrs1	0.468161	0.0391048	0.393207
Rex2	0.50056	0.0391066	0.393207
Cuta	-0.354121	0.0391183	0.393207
Pnisr	0.234658	0.03917	0.393207
Proca1	0.622671	0.0391787	0.393207
Uqcrfs1	-0.1534	0.0391808	0.393207
Trnp	1.02744	0.0392139	0.393207
Abl2	-0.166893	0.039216	0.393207
Hectd3	-0.18206	0.0392162	0.393207
Neurl4	-0.294519	0.0392187	0.393207
Kcnc3	0.163402	0.039245	0.393207
Elf2	0.206656	0.0392541	0.393207
Ap2b1	-0.385511	0.0392897	0.393207
Chpt1	0.375496	0.0393276	0.393207
Prpf3	0.251131	0.0393433	0.393207
Nfe2l2	0.215812	0.0393561	0.393207
Pcsk6	-0.272191	0.0393567	0.393207
Ubald2	0.224037	0.0393943	0.393207
Cast	0.251433	0.0394338	0.393207
Saraf	-0.250939	0.0394468	0.393207
LOC102554492	-0.361771	0.0394507	0.393207
LOC103691744	-0.749321	0.0394825	0.393207
LOC108351112	0.805723	0.0395251	0.393207
Ubox5	-0.322711	0.0395388	0.393207
Fem1b	-0.352122	0.0395756	0.393207
Kcnn3	-0.354571	0.0395842	0.393207
LOC102548545	0.53537	0.0396287	0.393207
Wdr18	-0.317774	0.0396443	0.393207
Meis1	0.288122	0.0396519	0.393207
Zc3hc1	-0.226923	0.0396593	0.393207
Tmem63c	-0.242414	0.0396632	0.393207
Ireb2	0.484515	0.0396776	0.393207
Grid1	-0.359412	0.0397028	0.393207
Ifih1	0.277207	0.0397258	0.393207
Olr1	0.473731	0.0397275	0.393207
LOC100359928	-0.283708	0.0397301	0.393207
Spr	-0.367784	0.0398077	0.393207
Psap	-0.279433	0.0398446	0.393207
Kctd12	0.22717	0.0398782	0.393207
Rngtt	0.217199	0.0398943	0.393207
Rps14	-1.01143	0.0399295	0.393207
Map4k4	0.278394	0.0399416	0.393207
Mrs2	0.203382	0.0399528	0.393207
Aldoa	-0.259294	0.03997	0.393207
Trim3	-0.219124	0.039972	0.393207
RGD1559786	-0.154801	0.0399828	0.393207
RGD1307704	-0.223262	0.0400128	0.393207
Mmab	0.162526	0.0400244	0.393207
LOC102553088	-0.595394	0.0400314	0.393207
Cwc25	0.184577	0.0400394	0.393207
Pim2	-0.245596	0.040044	0.393207
Lsm5	0.362499	0.0400475	0.393207
Ctnnd1	0.210484	0.0400593	0.393207
Psd	-0.276608	0.0400824	0.393207
Ptdss2	-0.224372	0.0401165	0.393207
Chd1	0.30591	0.0401198	0.393207
Igip	0.543676	0.0401799	0.393207
Fam214b	-0.215976	0.0401801	0.393207
Kcns2	-0.725347	0.0401993	0.393207
Cck	-0.28285	0.0402036	0.393207
Denr	0.286238	0.040267	0.393207
Gng12	0.337642	0.0402881	0.393207
Daam2	0.14667	0.0403293	0.393207
Lhfp	0.336324	0.0403441	0.393207
Ptprv	-0.463949	0.040347	0.393207
Gsg2	-0.41874	0.0403655	0.393207
Hspb11	0.638003	0.04038	0.393207
Prkcz	-0.195219	0.0403878	0.393207
Vps54	0.331405	0.0403947	0.393207
Apold1	0.637924	0.0404008	0.393207
Golim4	0.39289	0.0404129	0.393207
Kbtbd7	0.364267	0.040467	0.393207
LOC102547637	-0.411911	0.040516	0.393207
Fam134a	-0.247115	0.0405246	0.393207
LOC103691830	-0.548073	0.0405287	0.393207
Neurod2	-0.350787	0.0405748	0.393207
Cog1	-0.245078	0.0405765	0.393207
Shbg	-0.269185	0.0405792	0.393207
Mro	0.217675	0.0405876	0.393207
Arl11	-0.356796	0.0406129	0.393207
Rab33a	-0.366844	0.0406595	0.393207
Usp53	0.268427	0.0406825	0.393207
Pigs	-0.183638	0.040717	0.393207
Sh3gl2	-0.278391	0.0407265	0.393207
Insm1	0.228936	0.0407419	0.393207
Ulk4	-0.256791	0.0407572	0.393207
Qsox2	-0.259122	0.0407736	0.393207
Trip10	0.310661	0.0407803	0.393207
Pnmal2	-0.275249	0.0407807	0.393207
Dnajc5	-0.218336	0.0407904	0.393207
Rbm5	0.165106	0.0407952	0.393207
Actr1b	-0.157271	0.0407963	0.393207
Hrc	0.663929	0.0408812	0.393207
Cfap99	-0.4788	0.0409233	0.393207
Ppfibp1	0.24524	0.0409247	0.393207
Nudt16l1	-0.35775	0.0409316	0.393207
Ip6k1	-0.265877	0.0409384	0.393207
Eif4e2	0.302556	0.0409466	0.393207
RGD1562276	-0.209742	0.0409539	0.393207
Ccnk	0.178043	0.0409586	0.393207
Bmyc	-0.309389	0.0409597	0.393207
Thoc1	0.320746	0.0409614	0.393207
Vps33a	-0.191897	0.0410325	0.393207
Zfp518a	0.414675	0.0410512	0.393207
Ifi44l	0.807108	0.041054	0.393207
Coro1a	-0.244228	0.0410541	0.393207
Gpi	-0.230375	0.041056	0.393207
LOC103690141	-0.759625	0.0410604	0.393207
LOC102551140	0.384674	0.0410781	0.393207
LOC108351182	-0.780633	0.0410809	0.393207
Rnf126	-0.309406	0.0410998	0.393207
Tcea2	-0.295675	0.0411057	0.393207
Mboat2	0.218433	0.0411774	0.393207
St3gal2	-0.242461	0.0411889	0.393207
Epb41l2	0.219815	0.0411987	0.393207
Rap2c	0.534976	0.0411995	0.393207
Furin	-0.263322	0.0412052	0.393207
Yap1	0.343495	0.0412074	0.393207
Cfap69	0.299472	0.0412296	0.393207
Hmgcs1	0.408082	0.0413017	0.393207
Tm6sf1	0.226083	0.0413187	0.393207
Adgrl1	-0.385005	0.0413673	0.393207
Hs6st2	0.309406	0.0413764	0.393207
Aacs	-0.258651	0.0414515	0.393207
LOC102549572	0.668409	0.0414555	0.393207
Fbll1	-0.33255	0.0414621	0.393207
Ctu2	-0.334109	0.0414656	0.393207
Gfpt1	0.240363	0.0414694	0.393207
Cul4b	0.394397	0.0414856	0.393207
Tollip	-0.252798	0.0414942	0.393207
Usp1	0.42808	0.0415058	0.393207
Lrrk2	-0.211852	0.0415092	0.393207
Anapc2	-0.197009	0.0415364	0.393207
Wipi2	-0.335598	0.0415387	0.393207
Eif5b	0.38401	0.0415893	0.393207
Tigd3	-0.296497	0.0415951	0.393207
Fus	0.318359	0.0415969	0.393207
Lox	1.03044	0.0415998	0.393207
LOC108348172	-0.682973	0.0416025	0.393207
Ogdhl	-0.349031	0.0416139	0.393207
Prrg1	0.68185	0.0416242	0.393207
Pofut2	-0.288885	0.0416244	0.393207
Prmt7	-0.16409	0.0416321	0.393207
Lrfn2	-0.201316	0.0416339	0.393207
Usp28	0.271278	0.0416346	0.393207
Nmnat1	0.219136	0.0416554	0.393207
LOC102550334	0.50328	0.0416787	0.393207
Wapl	0.365016	0.0417606	0.393207
Far1	0.442595	0.041827	0.393207
Ap1s3	0.563729	0.041839	0.393207
LOC102547078	-1.09	0.0418799	0.393207
Flad1	-0.252321	0.0418875	0.393207
LOC102551976	0.487469	0.0419113	0.393207
LOC100361008	-0.213866	0.0419171	0.393207
Eif3l	-0.244913	0.0419312	0.393207
Ankrd27	-0.214256	0.0419515	0.393207
LOC108351137	-0.344905	0.0419948	0.393207
Gtf2ird2	-0.192041	0.0420491	0.393207
Cxadr	0.243947	0.0420627	0.393207
Tsnaxip1	-0.564295	0.0420921	0.393207
Snx15	-0.329723	0.0420948	0.393207
Pard6b	-0.309907	0.0421311	0.393207
Ercc3	-0.150992	0.0421381	0.393207
Rnf113a2	0.245757	0.0421404	0.393207
Prep	-0.17922	0.0421432	0.393207
LOC100363521	0.388033	0.0421712	0.393207
LOC102549842	0.299959	0.0421794	0.393207
Id4	0.521387	0.0421958	0.393207
Slc35e4	-0.449487	0.0422003	0.393207
RGD1560212	-0.266121	0.0422412	0.393207
Smim7	-0.266821	0.0422416	0.393207
Camlg	-0.147269	0.0422442	0.393207
Cfap100	-0.989158	0.0422567	0.393207
Fahd1	0.639034	0.0422618	0.393207
LOC100912262	-0.78447	0.042308	0.393207
Pcdhb3	-0.381714	0.0423207	0.393207
Ehhadh	0.277364	0.0423281	0.393207
Ciapin1	-0.183753	0.0423813	0.393207
Usp38	-0.178921	0.0423852	0.393207
Frrs1	0.525978	0.0423854	0.393207
Rell2	-0.250061	0.0424956	0.393207
LOC102547266	0.248772	0.0425023	0.393207
Myg1	-0.209329	0.0425234	0.393207
Clpb	-0.307632	0.0425254	0.393207
Ptprc	0.42662	0.0425323	0.393207
Plcb4	0.286829	0.0425421	0.393207
Hs3st2	-0.449357	0.0425457	0.393207
Tnfaip8l2	0.388863	0.042582	0.393207
Ntsr1	0.214488	0.042629	0.393207
Slc26a2	0.212089	0.0426301	0.393207
LOC102556178	-0.667361	0.0426404	0.393207
Carnmt1	0.425377	0.0426415	0.393207
Zdhhc6	-0.163518	0.0426782	0.393207
Ap3b1	0.16469	0.0427263	0.393207
Lims1	0.227449	0.0427285	0.393207
Cdc14a	0.482855	0.0427395	0.393207
LOC102555470	0.444409	0.0427796	0.393207
Ccdc51	-0.212771	0.0428023	0.393207
Atp1b2	0.210787	0.0428057	0.393207
Tmem246	-0.368148	0.0428337	0.393207
Spred1	0.305277	0.0428362	0.393207
Vps37d	-0.422932	0.0428364	0.393207
B3galnt1	-0.166991	0.0428364	0.393207
Safb	0.162773	0.0428413	0.393207
Adh5	-0.201549	0.0428761	0.393207
Dcaf7	-0.203355	0.0429016	0.393207
Hcn2	-0.316686	0.0429276	0.393207
Bloc1s5	0.200968	0.0429627	0.393207
Nsun2	-0.13842	0.0430319	0.393207
Tubb2a	-0.328198	0.0430553	0.393207
Abcg3l3	0.452251	0.0430598	0.393207
Rps5	-0.377161	0.0430661	0.393207
LOC100910385	-0.517521	0.0430918	0.393207
Ramp1	-0.245572	0.043095	0.393207
Atg4b	-0.212871	0.0431065	0.393207
LOC100363642	0.301493	0.0431472	0.393207
Cacnb1	-0.314365	0.0431554	0.393207
Dnah1	-1.03021	0.0431661	0.393207
Pold1	-0.268915	0.0431992	0.393207
Rapgef1	-0.230627	0.0432328	0.393207
LOC102547853	-0.699515	0.0432433	0.393207
Slit1	-0.447033	0.0432529	0.393207
Ss18l1	-0.407852	0.0432692	0.393207
Ocln	0.377666	0.0432729	0.393207
Coro2a	-0.212379	0.043308	0.393207
Tchh	0.322641	0.0433419	0.393207
Srsf10	0.514221	0.043359	0.393207
Gadd45a	0.433317	0.0433843	0.393207
Oscp1	-0.14563	0.0433923	0.393207
LOC103690158	-0.415795	0.0434047	0.393207
Lman2l	-0.377163	0.0434419	0.393207
Mdh2	-0.232942	0.0434607	0.393207
Ccdc190	-0.519467	0.0434719	0.393207
Dek	0.430114	0.0435673	0.393207
Map2k1	-0.186635	0.043572	0.393207
Smcr8	-0.498838	0.0435888	0.393207
Fbxo46	-0.321614	0.0436079	0.393207
Mecom	0.37368	0.0436156	0.393207
Uhrf1bp1	-0.216567	0.0436798	0.393207
LOC102554532	0.507812	0.0437043	0.393207
Acap3	-0.216001	0.0437075	0.393207
Tmed2	0.306542	0.0437192	0.393207
LOC102556004	0.702964	0.0437361	0.393207
Gpr137b	0.182949	0.0437391	0.393207
Paox	-0.303267	0.0437503	0.393207
Slc20a1	0.149288	0.0437517	0.393207
LOC100911029	-0.164993	0.0437913	0.393207
Dtnb	-0.172074	0.0438989	0.393207
Abhd2	-0.401623	0.0439133	0.393207
Hmcn2	-0.628576	0.0439167	0.393207
LOC100361558	0.407912	0.0439275	0.393207
Nsrp1	0.330969	0.0439326	0.393207
Eif5a	-0.216061	0.043938	0.393207
Ttbk1	-0.437805	0.043953	0.393207
LOC100294508	-0.280487	0.0439535	0.393207
Arfgap1	-0.217003	0.043964	0.393207
Actg1	-0.420591	0.0439808	0.393207
Trpm1	0.671915	0.0439903	0.393207
LOC102546740	-0.495129	0.0439942	0.393207
Trim21	0.330553	0.0440201	0.393207
Mat2a	0.250475	0.0440365	0.393207
Arfgap2	-0.342801	0.0440438	0.393207
Fam71e1	-0.321818	0.0440441	0.393207
Wdr82	-0.14286	0.0440574	0.393207
LOC103691946	-0.41892	0.0440902	0.393207
Hnrnpu	0.214642	0.0441584	0.393207
Angpt1	0.53847	0.0441937	0.393207
Abhd8	-0.345388	0.0441987	0.393207
Pdcd4	0.221906	0.0442419	0.393207
Tmem160	-0.455954	0.0442525	0.393207
LOC102552182	-0.678281	0.0442772	0.393207
Tmem9	-0.304355	0.044315	0.393207
Tmem55b	-0.292754	0.0443174	0.393207
Dscr3	-0.178817	0.0443362	0.393207
Agmo	0.427508	0.0443468	0.393207
Serpine2	0.293967	0.0443948	0.393207
P2rx6	-0.689187	0.0444115	0.393207
Fubp1	0.273107	0.0444317	0.393207
Ears2l1	-0.531308	0.0444426	0.393207
Ivd	-0.302396	0.0444539	0.393207
Ttc21a	-0.508808	0.0445245	0.393207
Tspan12	0.435274	0.0445529	0.393207
Trim69	0.652441	0.0445775	0.393207
Gpr34	0.498824	0.0445935	0.393207
LOC108349010	0.350578	0.0446168	0.393207
Akirin2	0.308644	0.0446646	0.393207
Pcnx3	-0.441891	0.0446691	0.393207
Irf2bpl	-0.305427	0.0447088	0.393207
Wdr5	-0.17618	0.0447208	0.393207
Sgcz	-0.510032	0.0447223	0.393207
Fip1l1	0.400954	0.0447258	0.393207
Pole	-0.310887	0.0447771	0.393207
Gne	-0.213165	0.0448093	0.393207
Cpsf6	0.489337	0.044853	0.393207
Rnf187	-0.203954	0.0448647	0.393207
Smg5	-0.253976	0.044877	0.393207
Sgta	-0.169403	0.0449558	0.393207
Clic6	-1.1331	0.0449589	0.393207
Crls1	0.33554	0.0449644	0.393207
Fut7	0.491135	0.0450142	0.393207
Qrich1	-0.20037	0.0450188	0.393207
Timp2	-0.225378	0.0450238	0.393207
Derl1	-0.167466	0.0450382	0.393207
Mib2	-0.272546	0.0450409	0.393207
Wasl	0.32382	0.0450625	0.393207
Ap1g1	-0.25451	0.0450725	0.393207
Gfra1	-0.314856	0.0450737	0.393207
Abhd17a	-0.243135	0.0450954	0.393207
Pabpc1	0.206499	0.0451153	0.393207
Ndufs8	-0.354415	0.0451241	0.393207
Ptpru	-0.395632	0.0452137	0.393207
Lrrc47	-0.162546	0.0452254	0.393207
Fam47e	-0.466918	0.0452313	0.393207
Arhgef16	-0.310467	0.0452342	0.393207
Ifit3	0.59261	0.0452637	0.393207
R3hdm4	-0.197949	0.0452885	0.393207
Ccdc120	-0.479915	0.0452909	0.393207
Rpl12	-0.693896	0.0453329	0.393207
Slc35f3	-0.292455	0.0453479	0.393207
Rbl1	0.372143	0.0453561	0.393207
LOC102556677	0.641903	0.0453813	0.393207
Acbd3	0.304077	0.0453869	0.393207
Camk2n2	-0.558254	0.0454459	0.393207
Gpr39	1.24708	0.0454669	0.393207
Pcdhb2	0.439265	0.0454786	0.393207
Mgat3	-0.223705	0.0454866	0.393207
Ext2	-0.234535	0.0455012	0.393207
Mdh1	-0.195909	0.0455036	0.393207
Apitd1	0.331907	0.0455207	0.393207
Btf3	0.466467	0.0455646	0.393207
Odf3l1	-0.793399	0.0455724	0.393207
LOC100362572	-0.614478	0.045593	0.393207
Add2	-0.267342	0.0456288	0.393207
Hirip3	0.253242	0.0456524	0.393207
Ppil4	0.237245	0.0456593	0.393207
Tmem41b	0.362814	0.0457439	0.393207
Hsd17b14	-1.00802	0.0457456	0.393207
Ybx3	0.199086	0.0457977	0.393207
LOC108348933	0.652448	0.0458294	0.393207
Dlg4	-0.237048	0.04584	0.393207
Mesdc1	0.293522	0.0458807	0.393207
Rims3	-0.40687	0.0459223	0.393207
Rprml	-0.206777	0.0459773	0.393207
Gatad1	0.231669	0.0460187	0.393207
Galnt18	-0.149904	0.0460461	0.393207
Dgcr8	0.164232	0.0461024	0.393207
Rusc2	-0.21701	0.0461158	0.393207
Mbip	0.316341	0.0461164	0.393207
Nt5c1a	-0.294792	0.0461188	0.393207
Mir3102	-0.516913	0.0461227	0.393207
Icmt	-0.330691	0.0461268	0.393207
Trpm4	-0.327352	0.0461346	0.393207
Rnf26	-0.224203	0.0461668	0.393207
Enpp1	0.321384	0.0461867	0.393207
Nectin4	-0.259626	0.0461938	0.393207
LOC103689941	-0.619319	0.0462072	0.393207
Arhgdib	0.382197	0.0462562	0.393207
Prrt2	0.199323	0.046282	0.393207
Srf	-0.180819	0.0462907	0.393207
Id1	0.447939	0.0463132	0.393207
Kti12	-0.227083	0.0463154	0.393207
Lix1l	0.252721	0.0463169	0.393207
LOC103694585	-0.676195	0.046336	0.393207
Ptgr2	0.192101	0.04638	0.393207
Ttll11	-0.192335	0.0464126	0.393207
Cdc37l1	0.288663	0.0464274	0.393207
Ppp1r2	0.467603	0.0464511	0.393207
Utp11	0.287069	0.0464522	0.393207
LOC103690153	0.191262	0.0464788	0.393207
Pygo2	-0.311269	0.046493	0.393207
Hspe1	0.466607	0.0464962	0.393207
Zfp27	-0.674315	0.0465009	0.393207
Mgst3	-0.33119	0.0465404	0.393207
Skiv2l	-0.289195	0.0465588	0.393207
Gkn2	-0.483564	0.0465697	0.393207
Tlr2	-0.315777	0.0466018	0.393207
Ncs1	-0.25307	0.0466022	0.393207
Csrnp2	-0.234303	0.0466383	0.393207
Rpl23	0.50405	0.0466615	0.393207
Rbm25l1	0.418137	0.0466833	0.393207
Rhbdl1	-0.438305	0.0467491	0.393207
Cnih4	0.226723	0.0467534	0.393207
Fam19a4	0.501945	0.046915	0.393207
Ptprs	-0.322871	0.046921	0.393207
Sars2	-0.280712	0.046942	0.393207
Clk2	0.166289	0.0469464	0.393207
Lysmd4	-0.240085	0.0469689	0.393207
Mtdh	0.345003	0.0469693	0.393207
Taldo1	-0.229763	0.0470171	0.393207
Actr6	0.35708	0.0470292	0.393207
Fgf2	-0.472063	0.0470518	0.393207
Ipo13	-0.24351	0.0470701	0.393207
Dlgap2	-0.527159	0.047094	0.393207
Zfp758	0.468837	0.0471122	0.393207
Syt13	-0.369393	0.0471179	0.393207
Sv2c	-0.324404	0.0471452	0.393207
Krt8	-1.10693	0.0471907	0.393207
Specc1l	-0.119811	0.047204	0.393207
Uqcrc1	-0.237734	0.0472077	0.393207
Cdhr2	-0.237617	0.047231	0.393207
Fh	-0.130671	0.0472384	0.393207
Dph1	-0.313832	0.0472504	0.393207
Msantd1	-0.261249	0.0472516	0.393207
B9d2	-0.279733	0.0473226	0.393207
Nsmf	-0.270893	0.0473546	0.393207
Tmem168	0.419758	0.0473676	0.393207
Thumpd2	0.163616	0.0473927	0.393207
Ryk	0.226406	0.0474004	0.393207
Nova2	-0.34862	0.0474144	0.393207
Reep3	0.207058	0.0474248	0.393207
Btf3l4	0.599979	0.0474457	0.393207
LOC102551019	0.342608	0.0474493	0.393207
Usp16	0.203212	0.047483	0.393207
Rap1gap	-0.316701	0.0474939	0.393207
Cfap77	-0.449834	0.0475048	0.393207
Sgsm3	-0.222415	0.0475586	0.393207
Phc2	-0.276502	0.0475596	0.393207
Adssl1	0.342946	0.0476204	0.393207
Cox6a1	-0.23338	0.047645	0.393207
Rbmx	0.204929	0.0476492	0.393207
Slc37a4	-0.272245	0.0476631	0.393207
Atxn3	0.150397	0.0476736	0.393207
Mn1	-0.463783	0.04773	0.393207
Papolg	0.211517	0.0477457	0.393207
Rgcc	-0.194448	0.0477733	0.393207
Cbarp	-0.317842	0.047786	0.393207
Zfp498	-0.432038	0.0477872	0.393207
Rps28	-0.352357	0.0478072	0.393207
Yipf3	-0.186613	0.0478429	0.393207
LOC257642	-0.887035	0.0478485	0.393207
Lamb1	-0.166243	0.0478757	0.393207
Kcnmb4	-0.214087	0.0479072	0.393207
LOC102547591	-0.293452	0.0479802	0.393207
Bmi1	0.43764	0.0479822	0.393207
RGD1311805	0.209412	0.0479997	0.393207
Casp9	-0.304339	0.0480277	0.393207
Cnih1	0.222886	0.04809	0.393207
Mapk8ip1	-0.286244	0.0481108	0.393207
LOC100912578	0.278963	0.0481113	0.393207
Tnpo2	-0.232288	0.0481222	0.393207
Kdelc1	0.205865	0.0481261	0.393207
Dpm1	0.366368	0.0481364	0.393207
Gdap1l1	-0.163528	0.0482066	0.393207
LOC103692066	0.22955	0.0482184	0.393207
Hcrtr1	-0.457671	0.0482244	0.393207
LOC689955	-0.521601	0.0482435	0.393207
Dagla	-0.315207	0.0482646	0.393207
Focad	-0.322022	0.0482664	0.393207
Ly6e	-0.230023	0.0482732	0.393207
Rfc2	-0.296117	0.0483201	0.393207
Cd164	0.242413	0.0483553	0.393207
LOC688064	0.219377	0.048417	0.393207
Prkaa1	0.361916	0.0484267	0.393207
Dcps	-0.215365	0.0484361	0.393207
Eml1	-0.260667	0.048446	0.393207
LOC108352909	0.417715	0.0484526	0.393207
Trpc4ap	-0.149421	0.0484963	0.393207
Inpp5b	-0.350932	0.0485106	0.393207
Aldh7a1	0.193985	0.0485337	0.393207
Dusp26	-0.247176	0.0485419	0.393207
Zfp263	0.156969	0.0485685	0.393207
Synj2	-0.29318	0.048616	0.393207
LOC102548575	1.87244	0.0486269	0.393207
Tpp2	-0.725195	0.0486275	0.393207
Mas1	-0.208276	0.0486345	0.393207
Arr3	0.760029	0.0486362	0.393207
Csgalnact1	0.136637	0.048637	0.393207
Spata2L	-0.299631	0.0486535	0.393207
Tek	0.321743	0.0486841	0.393207
Ly6h	-0.165413	0.048693	0.393207
Axin2	0.14449	0.0487025	0.393207
Tmem87b	0.276119	0.0487135	0.393207
Klhl13	0.205976	0.048794	0.393207
Pid1	-0.285104	0.048799	0.393207
Zfp606	0.443973	0.0488003	0.393207
Oprl1	-0.293437	0.0488211	0.393207
Ano5	0.476476	0.0488368	0.393207
Slc39a8	0.455153	0.0488726	0.393207
Fndc5	0.134059	0.0488736	0.393207
Tex9	0.358646	0.0488782	0.393207
Fzd9	-0.371321	0.0489024	0.393207
Pprc1	-0.194317	0.0489248	0.393207
Rnf20	0.248739	0.048959	0.393207
Slit3	-0.375468	0.04896	0.393207
Wrnip1	-0.193689	0.0489661	0.393207
C2cd4c	-0.414317	0.049016	0.393207
Nxf1	0.220778	0.0490167	0.393207
Traf3	-0.200065	0.0490337	0.393207
Rpl10	-0.236219	0.0490377	0.393207
Nrip2	-0.283804	0.0490677	0.393207
Evi2b	0.438337	0.0490992	0.393207
LOC690276	-0.738309	0.0491004	0.393207
Gak	-0.152308	0.0491029	0.393207
Rragd	-0.208035	0.04911	0.393207
Gtf3c6	0.280726	0.0491534	0.393207
Madd	-0.352108	0.0491673	0.393207
Ctbp1	-0.148202	0.0491864	0.393207
Scmh1	-0.235699	0.0492044	0.393207
Chrna4	-0.292484	0.0492102	0.393207
F12	-0.57936	0.0492546	0.393207
LOC102548069	0.168803	0.0492558	0.393207
Nucb2	0.262969	0.0492639	0.393207
MGC95208	-0.311536	0.049299	0.393207
[truncated: 30 more rows]
